# Supplementary material for: CD95-Mediated Calcium Signaling Promotes T Helper 17 Trafficking to Inflamed Organs in Lupus-Prone Mice
Source: Immunity. 2016 Jul 19;45(1):209–23. doi: 10.1016/j.immuni.2016.06.028 (PMC4961226; doi:10.1016/j.immuni.2016.06.028)
Supplement: Table S1. Transcriptomic Analysis — Isolated Th17 and Treg cells from two healthy donors were treated with or without 100 ng/mL cl-CD95L for 8 hr. Total RNA was extracted. Related to Figure 2. [file mmc2.xlsx]

## Sheet: E15-117_resultats_anova_8_24733
Column ID	p-value(TYPE_CEL)	p-value(STIM)	p-value(APP)	p-value (TYPE_CEL * STIM)	p-value (Th17_ST_vs_Th17_NS)	Fold-Change (Th17_ST_vs_Th17_NS)	p-value (Treg_ST_vs_Treg_NS)	Fold-Change (Treg_ST_vs_Treg_NS)	p-value (Th17_NS vs_Treg_NS)	Fold-Change (Th17_NS vs_Treg_NS)	p-value (Th17_ST_vs_Treg_ST)	Fold-Change (Th17_ST_vs_Treg_ST)	Symbol	description	chromosome	type_of_gene	Synonyms	dbXrefs
285533	0.00043742	0.00462188	0.807098	0.906448	0.0129346	1.70441	0.0117908	1.73551	0.00124963	-3.31983	0.00119566	-3.38041	RNF175	ring finger protein 175	4	protein-coding	-	HGNC:HGNC:27735|Ensembl:ENSG00000145428|HPRD:15262|Vega:OTTHUMG00000161557
100422976	0.0131476	0.871292	0.695235	0.00953606	0.0266599	-1.6372	0.0227819	1.68732	0.678855	1.05681	0.0041596	-2.614	MIR4256	microRNA 4256	1	ncRNA	-	HGNC:HGNC:38388|miRBase:MI0015855
100996567	5.48963e-06	0.0431115	2.31368e-05	0.000699772	0.00105338	-1.14168	0.00419749	1.08615	3.00166e-05	-1.54763	9.03661e-06	-1.91912	ANTXRLP1	anthrax toxin receptor-like pseudogene 1	10	pseudo	-	HGNC:HGNC:45004
8388	0.00850558	0.0117969	0.631278	0.536101	0.0424522	1.56246	0.0219544	1.77816	0.0302846	-1.66441	0.0165679	-1.89418	OR1E2	olfactory receptor, family 1, subfamily E, member 2	17	protein-coding	OR17-135|OR17-136|OR17-93|OR1E4|OR1E7|OST529	HGNC:HGNC:8190|Ensembl:ENSG00000127780|HPRD:17686|Vega:OTTHUMG00000090651
6318	0.000866438	0.00857505	0.810035	0.000881602	0.0140096	-1.18064	0.00080642	1.56211	0.958837	-1.0018	0.000312017	-1.84761	SERPINB4	serpin peptidase inhibitor, clade B (ovalbumin), member 4	18	protein-coding	LEUPIN|PI11|SCCA-2|SCCA1|SCCA2	MIM:600518|HGNC:HGNC:10570|Ensembl:ENSG00000206073|HPRD:02746|Vega:OTTHUMG00000060405
100507066	0.0285575	0.644025	0.199542	0.0148528	0.0485897	-1.32616	0.0290636	1.41305	0.495171	1.07024	0.00776381	-1.75094	CLIP1-AS1	CLIP1 antisense RNA 1	12	ncRNA	-	HGNC:HGNC:48586
641	0.000516111	0.0066981	0.165217	0.302421	0.0303149	1.18573	0.0110447	1.28079	0.00182228	-1.58864	0.00115739	-1.716	BLM	Bloom syndrome, RecQ helicase-like	15	protein-coding	BS|RECQ2|RECQL2|RECQL3	MIM:604610|HGNC:HGNC:1058|Ensembl:ENSG00000197299|HPRD:05211|Vega:OTTHUMG00000149834
59	0.00100449	0.177495	0.0104089	0.00221447	0.00377251	-1.31173	0.0105266	1.2085	0.120846	-1.07354	0.000521111	-1.70181	ACTA2	actin, alpha 2, smooth muscle, aorta	10	protein-coding	AAT6|ACTSA|MYMY5	MIM:102620|HGNC:HGNC:130|Ensembl:ENSG00000107796|HPRD:00031|Vega:OTTHUMG00000018700
130888	0.00103678	0.00115119	0.0142113	0.0374104	0.00851037	1.32015	0.0015092	1.65663	0.00739599	-1.3389	0.0013915	-1.68016	FBXO36	F-box protein 36	2	protein-coding	Fbx36	MIM:609105|HGNC:HGNC:27020|Ensembl:ENSG00000153832|HPRD:16443|Vega:OTTHUMG00000133206
340204	0.414996	0.784737	0.565599	0.0101562	0.0299961	-1.52283	0.0228769	1.59385	0.0412309	1.44968	0.0174584	-1.67428	CLPSL1	colipase-like 1	6	protein-coding	C6orf127|ESP32|dJ510O8.6	HGNC:HGNC:21251|HPRD:17356
79091	0.00922715	0.234702	0.0849031	0.00884539	0.0469313	-1.20282	0.0126885	1.35427	0.952839	1.00364	0.00334558	-1.62304	METTL22	methyltransferase like 22	16	protein-coding	C16orf68	MIM:615261|HGNC:HGNC:28368|Ensembl:ENSG00000067365|HPRD:08324|Vega:OTTHUMG00000129694
27037	0.0483805	0.507509	0.0244863	0.00560572	0.0200802	-1.32245	0.0112775	1.41185	0.0687737	1.1872	0.00521421	-1.57268	TRMT2A	tRNA methyltransferase 2 homolog A	22	protein-coding	HTF9C	MIM:611151|HGNC:HGNC:24974|Ensembl:ENSG00000099899|HPRD:13719|Vega:OTTHUMG00000150454
23509	0.1131	0.181455	0.463419	0.00710809	0.00978568	-1.47131	0.0413904	1.25275	0.0536663	1.22481	0.00833948	-1.50487	POFUT1	protein O-fucosyltransferase 1	20	protein-coding	DDD2|FUT12|O-FUT|O-Fuc-T|O-FucT-1|OFUCT1	MIM:607491|HGNC:HGNC:14988|Ensembl:ENSG00000101346|HPRD:06319|Vega:OTTHUMG00000133268
26816	0.00379308	0.023082	0.00226855	0.00160984	0.00168885	-1.37603	0.0178769	1.14985	0.142459	1.06006	0.000864433	-1.49258	SNORD35A	small nucleolar RNA, C/D box 35A	19	snoRNA	RNU35|RNU35A|U35	HGNC:HGNC:10162|Ensembl:ENSG00000200259
79980	0.158702	0.620187	0.405528	0.0131369	0.0438799	-1.28303	0.0256801	1.35944	0.0937792	1.19732	0.0148551	-1.45675	DSN1	DSN1 homolog, MIS12 kinetochore complex component	20	protein-coding	C20orf172|KNL3|MIS13|dJ469A13.2|hKNL-3	MIM:609175|HGNC:HGNC:16165|Ensembl:ENSG00000149636|HPRD:16455|Vega:OTTHUMG00000032396
84548	0.305464	0.531336	0.232476	0.00762481	0.0271475	-1.51088	0.0150132	1.67266	0.0123308	1.73746	0.0348755	-1.45453	TMEM185A	transmembrane protein 185A	X	protein-coding	CXorf13|FAM11A|FRAXF|ee3	MIM:300031|HGNC:HGNC:17125|Ensembl:ENSG00000269556|HPRD:06504|Vega:OTTHUMG00000022625
400955	0.951663	0.680106	0.122298	0.0142644	0.0452834	-1.39978	0.0288209	1.49423	0.0347238	1.45308	0.0370676	-1.43941	LINC01122	long intergenic non-protein coding RNA 1122	2	ncRNA	-	HGNC:HGNC:49267|Ensembl:ENSG00000233723
51741	0.00444347	0.191278	0.4491	0.00259947	0.00439768	-1.26201	0.0123531	1.1755	0.34676	1.0338	0.00121652	-1.43499	WWOX	WW domain containing oxidoreductase	16	protein-coding	D16S432E|EIEE28|FOR|FRA16D|HHCMA56|PRO0128|SCAR12|SDR41C1|WOX1	MIM:605131|HGNC:HGNC:12799|Ensembl:ENSG00000186153|HPRD:05501|Vega:OTTHUMG00000176851
100616492	0.0436712	0.206012	0.00271315	0.00146782	0.00627194	-1.26837	0.00274896	1.37201	0.01099	1.21524	0.00189625	-1.43199	MIR378F	microRNA 378f	1	ncRNA	mir-378f	HGNC:HGNC:41686|Ensembl:ENSG00000264926|miRBase:MI0016756
65062	0.0408385	0.668176	0.834579	0.00173036	0.00540683	-1.29511	0.00419251	1.3264	0.0142211	1.20138	0.00210991	-1.42987	TMEM237	transmembrane protein 237	2	protein-coding	ALS2CR4|JBTS14	MIM:614423|HGNC:HGNC:14432|Ensembl:ENSG00000155755|HPRD:12448|Vega:OTTHUMG00000154526
390431	0.00681862	0.000738454	0.00686827	0.0142835	0.00742467	1.30299	0.000831215	1.75232	0.353173	-1.0457	0.00358587	-1.40631	OR4K2	olfactory receptor, family 4, subfamily K, member 2	14	protein-coding	OR14-15	HGNC:HGNC:14728|Ensembl:ENSG00000165762|HPRD:14980|Vega:OTTHUMG00000170624
57683	0.0008525	0.00763824	0.000942688	0.234108	0.0112822	1.24196	0.039663	1.14491	0.00174742	-1.51327	0.00331157	-1.39501	ZDBF2	zinc finger, DBF-type containing 2	2	protein-coding	-	HGNC:HGNC:29313|Ensembl:ENSG00000204186|Vega:OTTHUMG00000154648
83416	0.0270509	0.522438	0.344621	0.00200687	0.00451015	-1.28279	0.00677298	1.24124	0.022464	1.15047	0.00207895	-1.384	FCRL5	Fc receptor-like 5	1	protein-coding	BXMAS1|CD307|CD307e|FCRH5|IRTA2|PRO820	MIM:605877|HGNC:HGNC:18508|Ensembl:ENSG00000143297|HPRD:16169|Vega:OTTHUMG00000017481
101928442	0.988547	0.524322	0.2347	0.0103517	0.0375141	-1.31026	0.0194534	1.41498	0.0267884	1.36048	0.0264105	-1.36275	LINC01491	long intergenic non-protein coding RNA 1491	15	ncRNA	-	HGNC:HGNC:51148|Ensembl:ENSG00000259572
27296	0.0227146	0.0655294	0.211671	0.004984	0.0469026	-1.12766	0.00533738	1.30732	0.11364	1.08485	0.00361613	-1.3589	TP53TG5	TP53 target 5	20	protein-coding	C20orf10|CLG01	HGNC:HGNC:15856|HPRD:12733
92609	0.00912283	0.149778	0.21802	0.00702957	0.00909863	-1.22016	0.0451555	1.11546	0.708345	1.01365	0.00294701	-1.34271	TIMM50	translocase of inner mitochondrial membrane 50 homolog (S. cerevisiae)	19	protein-coding	TIM50|TIM50L	MIM:607381|HGNC:HGNC:23656|Ensembl:ENSG00000105197|HPRD:12118
4293	0.00297924	0.0569761	0.00927908	0.000918626	0.0053656	-1.14526	0.00139832	1.24006	0.0531972	1.05957	0.000560927	-1.34036	MAP3K9	mitogen-activated protein kinase kinase kinase 9	14	protein-coding	MEKK9|MLK1|PRKE1	MIM:600136|HGNC:HGNC:6861|Ensembl:ENSG00000006432|HPRD:15965|Vega:OTTHUMG00000171249
4744	0.594991	0.355437	0.0111093	0.00701552	0.0121166	-1.43191	0.0296965	1.29372	0.0145679	1.39915	0.0236808	-1.32401	NEFH	neurofilament, heavy polypeptide	22	protein-coding	NFH	MIM:162230|HGNC:HGNC:7737|Ensembl:ENSG00000100285|HPRD:01204|Vega:OTTHUMG00000151155
100507524	6.86833e-05	0.0484378	0.0484055	0.000529851	0.002857	-1.07685	0.000859721	1.11781	0.00155567	-1.09539	5.70866e-05	-1.31853	ARHGEF26-AS1	ARHGEF26 antisense RNA 1	3	ncRNA	-	HGNC:HGNC:41048|Ensembl:ENSG00000243069
9138	0.000363564	0.00496183	0.125816	0.0937964	0.00598949	1.18057	0.0375515	1.08836	0.000702015	-1.41259	0.00155219	-1.30226	ARHGEF1	Rho guanine nucleotide exchange factor (GEF) 1	19	protein-coding	GEF1|LBCL2|LSC|P115-RHOGEF|SUB1.5	MIM:601855|HGNC:HGNC:681|Ensembl:ENSG00000076928|HPRD:03511|Vega:OTTHUMG00000182679
5116	0.000144093	0.00193904	0.0862322	0.132744	0.00314434	1.14886	0.00995791	1.09722	0.000319767	-1.35108	0.000523871	-1.29036	PCNT	pericentrin	21	protein-coding	KEN|MOPD2|PCN|PCNT2|PCNTB|PCTN2|SCKL4	MIM:605925|HGNC:HGNC:16068|Ensembl:ENSG00000160299|HPRD:05804|Vega:OTTHUMG00000090665
55898	0.00759932	0.0317046	0.029136	0.00068541	0.00457874	-1.14011	0.000965513	1.25001	0.0100563	1.10458	0.000651646	-1.29021	UNC45A	unc-45 myosin chaperone A	15	protein-coding	GC-UNC45|GCUNC-45|GCUNC45|IRO039700|SMAP-1|SMAP1|UNC-45A	MIM:611219|HGNC:HGNC:30594|Ensembl:ENSG00000140553|HPRD:18070|Vega:OTTHUMG00000141261
84542	0.0063774	0.00607034	0.0271328	0.425976	0.0113898	1.4017	0.0234873	1.29562	0.0118836	-1.39456	0.0247618	-1.28902	KIAA1841	KIAA1841	2	protein-coding	-	HGNC:HGNC:29387|Ensembl:ENSG00000162929|HPRD:13896|Vega:OTTHUMG00000187089
128061	0.291736	0.873868	0.0206572	0.0121253	0.0335154	-1.21725	0.0284372	1.23301	0.0599123	1.16824	0.0176336	-1.28473	C1orf131	chromosome 1 open reading frame 131	1	protein-coding	-	HGNC:HGNC:25332|Ensembl:ENSG00000143633|HPRD:13204|Vega:OTTHUMG00000038023
677765	0.984938	0.787774	0.166149	0.0118562	0.034808	-1.25352	0.026352	1.28597	0.0299123	1.27077	0.0304975	-1.26851	SCARNA18	small Cajal body-specific RNA 18	5	ncRNA	U109	MIM:611329|HGNC:HGNC:32559|Ensembl:ENSG00000238835
8455	0.545095	0.791258	0.0307819	0.0129279	0.0285435	-1.30582	0.037762	1.27042	0.0239051	1.33031	0.0462309	-1.24703	ATRN	attractin	20	protein-coding	DPPT-L|MGCA	MIM:603130|HGNC:HGNC:885|Ensembl:ENSG00000088812|HPRD:04388|Vega:OTTHUMG00000031746
54461	0.00361066	0.0037945	0.051507	0.494768	0.0134537	1.19286	0.00791212	1.23759	0.012768	-1.19688	0.0075684	-1.24177	FBXW5	F-box and WD repeat domain containing 5	9	protein-coding	Fbw5	MIM:609072|HGNC:HGNC:13613|Ensembl:ENSG00000159069|HPRD:10955|Vega:OTTHUMG00000020967
163590	0.049001	0.953457	0.0135581	0.00729862	0.0196268	-1.14966	0.0186241	1.15281	0.100452	1.07426	0.00627311	-1.23373	TOR1AIP2	torsin A interacting protein 2	1	protein-coding	IFRG15|LULL1|NET9	MIM:614513|HGNC:HGNC:24055|Ensembl:ENSG00000169905|HPRD:10048|Vega:OTTHUMG00000035265
55593	1.85262e-05	0.000297651	7.73042e-05	0.035252	0.000499737	-1.09547	0.00154454	-1.06426	6.59551e-05	-1.19685	4.22008e-05	-1.23195	OTUD5	OTU deubiquitinase 5	X	protein-coding	DUBA	MIM:300713|HGNC:HGNC:25402|Ensembl:ENSG00000068308|HPRD:06488|Vega:OTTHUMG00000024130
10475	0.0115781	0.0126516	0.390345	0.852171	0.0291433	1.24168	0.0354266	1.22226	0.0268888	-1.25011	0.0325382	-1.23055	TRIM38	tripartite motif containing 38	6	protein-coding	RNF15|RORET	HGNC:HGNC:10059|HPRD:15555
130951	0.0454475	0.0256418	0.936148	0.00282955	0.039777	-1.08421	0.00259912	1.2416	0.0266707	1.09903	0.00313911	-1.22487	M1AP	meiosis 1 associated protein	2	protein-coding	C2orf65|D6Mm5e|SPATA37	HGNC:HGNC:25183|Ensembl:ENSG00000159374|HPRD:14047|Vega:OTTHUMG00000152918
348793	0.00176721	0.00212722	0.193658	0.224273	0.00386054	1.2846	0.00930381	1.20216	0.00329066	-1.30294	0.00754446	-1.21932	WDR53	WD repeat domain 53	3	protein-coding	-	MIM:615110|HGNC:HGNC:28786|Ensembl:ENSG00000185798|HPRD:14700|Vega:OTTHUMG00000155572
8560	0.0289069	0.321129	0.00323171	0.00884293	0.0141684	-1.1544	0.040161	1.10171	0.225779	1.04327	0.00572681	-1.21907	DEGS1	delta(4)-desaturase, sphingolipid 1	1	protein-coding	DEGS|DEGS-1|DES1|Des-1|FADS7|MIG15|MLD	MIM:615843|HGNC:HGNC:13709|Ensembl:ENSG00000143753|HPRD:13133|Vega:OTTHUMG00000037496
360226	0.382015	0.696301	0.0140181	0.00138546	0.00425972	-1.23148	0.00343466	1.25143	0.00298585	1.26535	0.00498594	-1.21793	PRSS41	protease, serine, 41	16	protein-coding	TESSP1	HGNC:HGNC:30715|HPRD:15488
596	4.10717e-05	0.000786008	0.000196591	0.0516571	0.00120507	-1.08503	0.00456526	-1.0531	0.00015028	-1.17861	9.12141e-05	-1.21434	BCL2	B-cell CLL/lymphoma 2	18	protein-coding	Bcl-2|PPP1R50	MIM:151430|HGNC:HGNC:990|HPRD:01045
80131	0.158081	0.0894252	0.0156486	0.00228287	0.00324352	-1.22236	0.014179	1.12693	0.0113585	1.1382	0.00375943	-1.21025	LRRC8E	leucine rich repeat containing 8 family, member E	19	protein-coding	-	MIM:612891|HGNC:HGNC:26272|Ensembl:ENSG00000171017|HPRD:08670|Vega:OTTHUMG00000182455
100147773	0.211867	0.138301	0.0917686	0.00495921	0.0306152	-1.11951	0.00676955	1.2163	0.0251531	1.1294	0.00771436	-1.20564	LOC100147773	uncharacterized LOC100147773	1	ncRNA	-	-
5449	0.0203746	0.403406	0.0337771	0.00515904	0.0201634	-1.10557	0.00972412	1.13973	0.136062	1.04591	0.00353689	-1.20474	POU1F1	POU class 1 homeobox 1	3	protein-coding	CPHD1|GHF-1|PIT1|POU1F1a|Pit-1	MIM:173110|HGNC:HGNC:9210|Ensembl:ENSG00000064835|HPRD:01409|Vega:OTTHUMG00000158992
51042	0.0110137	0.24819	0.0376829	0.00080682	0.00168122	-1.41109	0.00307638	1.32329	0.000820727	1.55121	0.0100247	-1.20376	ZNF593	zinc finger protein 593	1	protein-coding	ZT86	HGNC:HGNC:30943|HPRD:15866
8559	0.000498739	0.0151453	0.15347	0.862194	0.034515	1.05949	0.0417557	1.05506	0.00134566	-1.20084	0.00144058	-1.19583	PRPF18	pre-mRNA processing factor 18	10	protein-coding	PRP18|hPrp18	MIM:604993|HGNC:HGNC:17351|Ensembl:ENSG00000165630|HPRD:05407|Vega:OTTHUMG00000017702
79581	0.00267506	0.000261043	0.000121661	0.00767218	0.000323564	-1.34327	0.00224282	-1.1658	0.138992	-1.03177	0.00157649	-1.18884	SLC52A2	solute carrier family 52 (riboflavin transporter), member 2	8	protein-coding	BVVLS2|D15Ertd747e|GPCR41|GPR172A|PAR1|RFT3|RFVT2|hRFT3	MIM:607882|HGNC:HGNC:30224|Ensembl:ENSG00000185803|HPRD:07431|Vega:OTTHUMG00000165168
55596	0.113315	0.0609224	0.00407132	0.00194814	0.0137107	-1.10625	0.00258218	1.19871	0.0106046	1.11712	0.00303541	-1.18705	ZCCHC8	zinc finger, CCHC domain containing 8	12	protein-coding	-	MIM:616381|HGNC:HGNC:25265|Ensembl:ENSG00000033030|HPRD:11698|Vega:OTTHUMG00000168878
80830	0.557606	0.41465	0.00926228	0.0101312	0.0411393	-1.17229	0.017417	1.24684	0.0195851	1.23523	0.0355964	-1.1833	APOL6	apolipoprotein L, 6	22	protein-coding	APOL-VI|APOLVI	MIM:607256|HGNC:HGNC:14870|Ensembl:ENSG00000221963|HPRD:06266|Vega:OTTHUMG00000150615
9530	0.30425	0.0501807	0.00892833	0.00448716	0.00452007	-1.22314	0.048399	1.0878	0.0193387	1.12747	0.00791366	-1.18011	BAG4	BCL2-associated athanogene 4	8	protein-coding	BAG-4|SODD	MIM:603884|HGNC:HGNC:940|Ensembl:ENSG00000156735|HPRD:04861|Vega:OTTHUMG00000164064
574033	0.0809627	0.450182	0.119526	0.00644297	0.0244521	-1.1088	0.0122184	1.14261	0.0580615	1.07612	0.00691063	-1.17731	MIR18B	microRNA 18b	X	ncRNA	MIRN18B|hsa-mir-18b|mir-18b	HGNC:HGNC:32025|miRBase:MI0001518
399814	0.663569	0.13133	0.0251091	0.00401628	0.0241946	-1.13776	0.00564797	1.24363	0.00916044	1.20192	0.0127993	-1.17724	C10orf120	chromosome 10 open reading frame 120	10	protein-coding	bA318C4.1	HGNC:HGNC:25707|Ensembl:ENSG00000183559|HPRD:16577|Vega:OTTHUMG00000019187
101060004	0.0574973	0.00330386	0.0049888	0.0502752	0.0312159	1.15193	0.00362947	1.3593	0.911113	1.00448	0.0221752	-1.17476	LINC01523	long intergenic non-protein coding RNA 1523	20	ncRNA	-	HGNC:HGNC:51225
1821	0.000842321	0.615572	0.00220224	0.000133132	0.000400055	-1.10687	0.000351035	1.11192	0.00365429	1.0491	0.000103544	-1.17315	DRP2	dystrophin related protein 2	X	protein-coding	DRP-2	MIM:300052|HGNC:HGNC:3032|Ensembl:ENSG00000102385|HPRD:02083|Vega:OTTHUMG00000022020
92715	0.00338788	0.000918231	0.061796	0.0211526	0.00822129	1.11451	0.00109057	1.24272	0.0632562	-1.05122	0.00273832	-1.17215	DPH7	diphthamide biosynthesis 7	9	protein-coding	C9orf112|RRT2|WDR85	MIM:613210|HGNC:HGNC:25199|Ensembl:ENSG00000148399|HPRD:12934|Vega:OTTHUMG00000020991
100616324	0.0176857	0.709985	0.0225839	0.00458284	0.0105965	-1.10874	0.0142453	1.09723	0.129989	1.03809	0.0030996	-1.1719	MIR1245B	microRNA 1245b	2	ncRNA	-	HGNC:HGNC:41794|miRBase:MI0017431
5613	0.0982857	0.186074	0.00326759	0.00753223	0.0103256	-1.15509	0.043788	1.08747	0.0630724	1.07479	0.00828641	-1.16871	PRKX	protein kinase, X-linked	X	protein-coding	PKX1	MIM:300083|HGNC:HGNC:9441|Ensembl:ENSG00000183943|HPRD:02097|Vega:OTTHUMG00000021087
26538	0.0125724	0.595044	0.448147	0.000556571	0.00139189	-1.12673	0.0017373	1.11702	0.00524398	1.07864	0.000650775	-1.16682	OR10H2	olfactory receptor, family 10, subfamily H, member 2	19	protein-coding	-	HGNC:HGNC:8173|Ensembl:ENSG00000171942|HPRD:17668|Vega:OTTHUMG00000182389
8312	0.0170102	0.0175937	0.148674	0.967771	0.0425367	1.15534	0.0445345	1.1523	0.0412486	-1.1574	0.0431693	-1.15436	AXIN1	axin 1	16	protein-coding	AXIN|PPP1R49	MIM:603816|HGNC:HGNC:903|Ensembl:ENSG00000103126|HPRD:04819|Vega:OTTHUMG00000064930
5154	0.329377	0.453359	0.0441437	0.0100251	0.0389495	-1.1632	0.0178672	1.22555	0.0158402	1.23686	0.0455623	-1.15257	PDGFA	platelet-derived growth factor alpha polypeptide	7	protein-coding	PDGF-A|PDGF1	MIM:173430|HGNC:HGNC:8799|Ensembl:ENSG00000197461|HPRD:01424|Vega:OTTHUMG00000151412
137492	0.00195632	8.32132e-05	0.000308371	3.78596e-05	1.93703e-05	-1.2187	0.00795366	1.0262	0.000268722	1.08558	5.27792e-05	-1.15205	VPS37A	vacuolar protein sorting 37 homolog A (S. cerevisiae)	8	protein-coding	HCRP1|PQBP2|SPG53	MIM:609927|HGNC:HGNC:24928|Ensembl:ENSG00000155975|HPRD:13410|Vega:OTTHUMG00000130785
83893	0.693796	0.263566	0.0218226	0.00910442	0.0457353	-1.10578	0.0135243	1.17315	0.0286849	1.12837	0.0195753	-1.14966	SPATA16	spermatogenesis associated 16	3	protein-coding	NYD-SP12|SPGF6	MIM:609856|HGNC:HGNC:29935|Ensembl:ENSG00000144962|HPRD:11408|Vega:OTTHUMG00000156865
995	0.694268	0.508501	0.885995	0.00874959	0.0319674	-1.13046	0.0166332	1.16973	0.0188974	1.16134	0.0275585	-1.13863	CDC25C	cell division cycle 25C	5	protein-coding	CDC25|PPP1R60	MIM:157680|HGNC:HGNC:1727|Ensembl:ENSG00000158402|HPRD:01146|Vega:OTTHUMG00000129203
374786	0.98867	0.170189	0.000246092	0.000142536	0.00050103	-1.12642	0.000325623	1.14751	0.00040009	1.13701	0.000401569	-1.13683	EFCAB5	EF-hand calcium binding domain 5	17	protein-coding	-	HGNC:HGNC:24801|Ensembl:ENSG00000176927|HPRD:13528|Vega:OTTHUMG00000179743
340980	0.122183	0.000594474	0.000702592	0.00689121	0.000572101	-1.37374	0.00853211	-1.13402	0.0493183	1.0673	0.00836673	-1.13501	OR52B6	olfactory receptor, family 52, subfamily B, member 6	11	protein-coding	OR11-47	HGNC:HGNC:15211|Ensembl:ENSG00000187747|HPRD:17743|Vega:OTTHUMG00000066906
56953	0.181078	0.398696	0.127196	0.00686982	0.0275978	-1.15682	0.0123798	1.21646	0.00952147	1.24017	0.0397788	-1.1347	NT5M	5,3-nucleotidase, mitochondrial	17	protein-coding	dNT-2|dNT2|mdN	MIM:605292|HGNC:HGNC:15769|Ensembl:ENSG00000205309|HPRD:12009|Vega:OTTHUMG00000059277
10847	4.32027e-05	0.000554497	8.80092e-06	0.00653982	0.00789836	-1.0353	0.000536049	-1.09103	7.37044e-05	-1.18457	0.000222998	-1.12406	SRCAP	Snf2-related CREBBP activator protein	16	protein-coding	DOMO1|EAF1|FLHS|SWR1	MIM:611421|HGNC:HGNC:16974|Ensembl:ENSG00000080603|HPRD:18103|Vega:OTTHUMG00000132393
23150	0.0124947	0.00321931	0.0129321	0.597984	0.00722823	-1.16392	0.0105984	-1.14172	0.0425353	-1.08189	0.0241884	-1.10293	FRMD4B	FERM domain containing 4B	3	protein-coding	6030440G05Rik|GRSP1	HGNC:HGNC:24886|Ensembl:ENSG00000114541|Vega:OTTHUMG00000158772
27330	0.324388	0.545015	0.384283	0.0130359	0.0466294	-1.05998	0.0240731	1.07829	0.0613105	1.05339	0.0194607	-1.08503	RPS6KA6	ribosomal protein S6 kinase, 90kDa, polypeptide 6	X	protein-coding	PP90RSK4|RSK4	MIM:300303|HGNC:HGNC:10435|Ensembl:ENSG00000072133|HPRD:02250
84435	0.112318	0.00392002	0.0087036	0.0652527	0.00447267	-1.15439	0.0337937	-1.07138	0.69056	1.00816	0.0370749	-1.06875	ADGRA1	adhesion G protein-coupled receptor A1	10	protein-coding	GPR123	MIM:612302|HGNC:HGNC:13838|Ensembl:ENSG00000197177|HPRD:17058|Vega:OTTHUMG00000019304
255926	0.00811588	0.00196654	0.0211036	0.919545	0.00522099	1.10845	0.0055512	1.10604	0.0201832	-1.06552	0.0221629	-1.0632	ADAM5	ADAM metallopeptidase domain 5 (pseudogene)	8	pseudo	ADAM5P|TMDCII	HGNC:HGNC:212|Ensembl:ENSG00000196115
2859	0.00069984	0.000626502	0.000497012	0.00343376	0.000467254	1.25408	0.0182353	1.06576	0.000501429	-1.24744	0.0230425	-1.06012	GPR35	G protein-coupled receptor 35	2	protein-coding	-	MIM:602646|HGNC:HGNC:4492|HPRD:16003
56731	0.0612883	0.000204519	0.000543883	0.00313391	0.00255889	1.06634	0.00021193	1.16064	0.0258188	1.02863	0.00371432	-1.05814	SLC2A4RG	SLC2A4 regulator	20	protein-coding	GEF|HDBP-1|HDBP1|Si-1-2|Si-1-2-19	MIM:609493|HGNC:HGNC:15930|HPRD:15364
101928137	0.00523971	0.750953	0.157027	0.00127315	0.0032315	-1.1616	0.00382866	1.15176	0.000858738	1.26511	0.0479923	-1.05752	LOC101928137	uncharacterized LOC101928137	12	ncRNA	-	Ensembl:ENSG00000258123
23168	0.0008798	0.147478	0.00147625	0.00440663	0.00629116	1.09766	0.0256927	-1.05759	0.000636893	-1.2261	0.0273533	-1.05619	RTF1	RTF1 homolog, Paf1/RNA polymerase II complex component	15	protein-coding	GTL7|KIAA0252	MIM:611633|HGNC:HGNC:28996|Ensembl:ENSG00000137815|HPRD:11071|Vega:OTTHUMG00000133744
25963	0.000694562	0.335183	0.000899446	0.00263714	0.00514165	1.06298	0.0103905	-1.04883	0.000450675	-1.15016	0.0328075	-1.03163	TMEM87A	transmembrane protein 87A	15	protein-coding	-	HGNC:HGNC:24522|Ensembl:ENSG00000103978|Vega:OTTHUMG00000172783
51117	3.73722e-05	0.00316285	1.55616e-05	0.000148779	0.00154145	-1.04827	0.000168628	1.10438	2.44131e-05	1.2085	0.00202459	1.0439	COQ4	coenzyme Q4	9	protein-coding	CGI-92|COQ10D7	MIM:612898|HGNC:HGNC:19693|Ensembl:ENSG00000167113|HPRD:16741|Vega:OTTHUMG00000020743
84866	0.0003109	0.00679782	0.173345	0.000781937	0.000687783	-1.24294	0.0138472	1.08011	0.000169422	1.41637	0.0364563	1.05502	TMEM25	transmembrane protein 25	11	protein-coding	-	MIM:613934|HGNC:HGNC:25890|Ensembl:ENSG00000149582|HPRD:11635|Vega:OTTHUMG00000166339
775	0.0679714	0.147346	0.0143699	0.00432707	0.00619931	1.11104	0.0251395	-1.06552	0.00487395	-1.12132	0.0377417	1.05575	CACNA1C	calcium channel, voltage-dependent, L type, alpha 1C subunit	12	protein-coding	CACH2|CACN2|CACNL1A1|CCHL1A1|CaV1.2|LQT8|TS	MIM:114205|HGNC:HGNC:1390|Ensembl:ENSG00000151067|HPRD:00246|Vega:OTTHUMG00000150243
2331	0.0121718	0.0132715	0.00374537	0.00214367	0.0449631	1.05909	0.00170504	-1.20482	0.00165123	-1.20728	0.0491646	1.05692	FMOD	fibromodulin	1	protein-coding	FM|SLRR2E	MIM:600245|HGNC:HGNC:3774|Ensembl:ENSG00000122176|HPRD:02591|Vega:OTTHUMG00000035910
113201	0.000869476	0.0322362	0.00024138	0.00338663	0.0440251	-1.0574	0.00318547	1.15611	0.000571169	1.29693	0.0380815	1.06091	CASC4	cancer susceptibility candidate 4	15	protein-coding	H63	HGNC:HGNC:24892|Ensembl:ENSG00000166734|HPRD:11018|Vega:OTTHUMG00000131133
100874047	0.0423984	0.0382042	0.00177044	0.00367471	0.0438638	1.061	0.00357547	-1.15915	0.00370449	-1.15708	0.0407089	1.06291	LINC00499	long intergenic non-protein coding RNA 499	4	ncRNA	-	HGNC:HGNC:43436|Ensembl:ENSG00000251372
145447	0.0746741	0.305378	0.00108996	0.000887333	0.00190402	1.09144	0.00325737	-1.07552	0.00144286	-1.10093	0.00469842	1.06626	ABHD12B	abhydrolase domain containing 12B	14	protein-coding	BEM46L3|C14orf29|c14_5314	HGNC:HGNC:19837|Ensembl:ENSG00000131969|Vega:OTTHUMG00000140286
85437	0.0150783	0.00215272	0.0267959	0.135895	0.0111876	-1.07858	0.00344771	-1.12106	0.123039	1.02913	0.0154376	1.06965	ZCRB1	zinc finger CCHC-type and RNA binding motif 1	12	protein-coding	MADP-1|MADP1|RBM36|SNRNP31|ZCCHC19	MIM:610750|HGNC:HGNC:29620|Ensembl:ENSG00000139168|HPRD:14344|Vega:OTTHUMG00000169382
767609	0.0148597	0.0164259	0.00410049	0.955337	0.0396084	1.07227	0.042165	1.07043	0.0384129	1.07319	0.0361404	1.07503	SNORD114-28	small nucleolar RNA, C/D box 114-28	14	snoRNA	14q(II-28)	HGNC:HGNC:33016|Ensembl:ENSG00000200480
60559	0.000989666	0.211109	0.309827	0.00619113	0.00921763	-1.11826	0.0326442	1.07262	0.000778793	1.29878	0.0234445	1.08279	SPCS3	signal peptidase complex subunit 3	4	protein-coding	PRO3567|SPC22/23|SPC3|YLR066W	HGNC:HGNC:26212|Ensembl:ENSG00000129128|HPRD:08001|Vega:OTTHUMG00000160789
400745	0.104359	0.24564	0.000896001	0.00498189	0.0237356	1.0991	0.00809875	-1.14987	0.00621723	-1.16562	0.0355928	1.08425	SH2D5	SH2 domain containing 5	1	protein-coding	-	HGNC:HGNC:28819|Ensembl:ENSG00000189410|Vega:OTTHUMG00000002620
6155	0.000195615	0.0331572	0.599177	0.00194227	0.00216267	-1.09928	0.0188125	1.0452	0.000177419	1.24604	0.00339389	1.08449	RPL27	ribosomal protein L27	17	protein-coding	L27	MIM:607526|HGNC:HGNC:10328|Ensembl:ENSG00000131469|HPRD:09602|Vega:OTTHUMG00000180660
90673	0.0236601	0.0790842	0.00168259	0.0029819	0.0211331	1.12114	0.00386039	-1.23311	0.00261888	-1.27055	0.0462507	1.08811	PPP1R3E	protein phosphatase 1, regulatory subunit 3E	14	protein-coding	-	HGNC:HGNC:14943|Ensembl:ENSG00000235194|Vega:OTTHUMG00000172116
23032	0.0848904	0.31626	0.0162319	0.00886103	0.0405502	1.05299	0.0141151	-1.07997	0.0863628	-1.03825	0.00882782	1.0953	USP33	ubiquitin specific peptidase 33	1	protein-coding	VDU1	MIM:615146|HGNC:HGNC:20059|Ensembl:ENSG00000077254|HPRD:10297|Vega:OTTHUMG00000009651
102723378	0.0158493	0.0174391	0.0516601	0.0011372	0.0126284	1.10212	0.00120688	-1.24547	0.00117217	-1.24819	0.0134465	1.09972	LINC01495	long intergenic non-protein coding RNA 1495	11	ncRNA	-	HGNC:HGNC:51161|Ensembl:ENSG00000255323
378925	0.0360802	0.00560321	0.988207	0.077462	0.0494629	-1.08177	0.00615018	-1.1859	0.536749	1.01725	0.0213296	1.11517	RNF148	ring finger protein 148	7	protein-coding	-	HGNC:HGNC:22411|Ensembl:ENSG00000235631|HPRD:11512|Vega:OTTHUMG00000157099
100423026	0.0105572	0.00155018	0.00860212	0.95467	0.00433225	1.24802	0.00419576	1.25111	0.0263413	1.12279	0.0278743	1.12002	MIR4299	microRNA 4299	11	ncRNA	-	HGNC:HGNC:38329|Ensembl:ENSG00000266645|miRBase:MI0015829
114784	0.159888	0.315645	0.0379367	0.00303546	0.0123716	1.08532	0.00572094	-1.11359	0.0158489	-1.07771	0.00476892	1.12146	CSMD2	CUB and Sushi multiple domains 2	1	protein-coding	dJ1007G16.1|dJ1007G16.2|dJ947L8.1	MIM:608398|HGNC:HGNC:19290|Ensembl:ENSG00000121904|HPRD:13094|Vega:OTTHUMG00000011135
10920	0.00465537	0.0057831	0.00247288	0.151588	0.0353267	1.10942	0.00785545	1.19805	0.00662539	1.21149	0.0271196	1.12187	COPS8	COP9 signalosome subunit 8	2	protein-coding	COP9|CSN8|SGN8	MIM:616011|HGNC:HGNC:24335|HPRD:16737
147685	0.00111023	0.00134355	0.00352602	0.055403	0.00188327	-1.20012	0.0088023	-1.11286	0.00161833	1.21176	0.00688884	1.12366	C19orf18	chromosome 19 open reading frame 18	19	protein-coding	-	HGNC:HGNC:28642|Ensembl:ENSG00000177025|HPRD:12699|Vega:OTTHUMG00000183450
84771	0.24427	0.00257126	0.0152044	0.0225206	0.037903	-1.11509	0.00232672	-1.34592	0.132753	-1.0648	0.0263639	1.13355	DDX11L2	DEAD/H (Asp-Glu-Ala-Asp/His) box helicase 11 like 2	2	pseudo	-	HGNC:HGNC:37103
8718	0.00117058	0.0023393	0.845095	0.718212	0.00718492	1.10365	0.005686	1.11299	0.00294823	1.1438	0.00355894	1.13421	TNFRSF25	tumor necrosis factor receptor superfamily, member 25	1	protein-coding	APO-3|DDR3|DR3|LARD|TNFRSF12|TR3|TRAMP|WSL-1|WSL-LR	MIM:603366|HGNC:HGNC:11910|Ensembl:ENSG00000215788|HPRD:04532|Vega:OTTHUMG00000000831
2034	0.0187781	0.00380647	0.0158704	0.000691526	0.0197968	1.08741	0.000517091	-1.34553	0.000853039	-1.28495	0.00583295	1.13868	EPAS1	endothelial PAS domain protein 1	2	protein-coding	ECYT4|HIF2A|HLF|MOP2|PASD2|bHLHe73	MIM:603349|HGNC:HGNC:3374|Ensembl:ENSG00000116016|HPRD:06787|Vega:OTTHUMG00000128818
2302	0.00344959	0.00288161	0.00374705	0.806214	0.00719126	-1.16162	0.00851041	-1.15162	0.00852431	1.15153	0.010184	1.14162	FOXJ1	forkhead box J1	17	protein-coding	FKHL13|HFH-4|HFH4	MIM:602291|HGNC:HGNC:3816|Ensembl:ENSG00000129654|HPRD:03798|Vega:OTTHUMG00000180120
54784	0.000821483	0.489162	0.70547	0.0129076	0.0488474	-1.07622	0.0227901	1.10393	0.0008722	1.36269	0.00928355	1.14697	ALKBH4	alkB homolog 4, lysine demthylase	7	protein-coding	ABH4	MIM:613302|HGNC:HGNC:21900|Ensembl:ENSG00000160993|HPRD:07875|Vega:OTTHUMG00000157720
6746	1.42647e-05	0.336523	0.0274288	0.00203392	0.00409339	-1.03722	0.00781583	1.02959	2.39717e-05	1.22925	7.55328e-05	1.15107	SSR2	signal sequence receptor, beta (translocon-associated protein beta)	1	protein-coding	HSD25|TLAP|TRAP-BETA|TRAPB	MIM:600867|HGNC:HGNC:11324|Ensembl:ENSG00000163479|HPRD:02923|Vega:OTTHUMG00000017456
378825	0.00243047	0.00581197	0.0752256	0.752733	0.0134924	-1.12222	0.0176342	-1.11024	0.00598213	1.16641	0.00735105	1.15395	LINC00162	long intergenic non-protein coding RNA 162	21	ncRNA	C21orf113|NCRNA00162|NLC1-C|NLC1C|PRED74	HGNC:HGNC:19725|Ensembl:ENSG00000275874
400508	0.00711745	0.00724911	0.140337	0.955579	0.0194758	-1.15133	0.0185269	-1.15436	0.0191366	1.15239	0.018209	1.15542	CRYM-AS1	CRYM antisense RNA 1	16	ncRNA	NCRNA00169	HGNC:HGNC:34405
126364	0.405473	0.559234	0.0283208	0.0083944	0.016653	1.15555	0.0292936	-1.12413	0.0339894	-1.11681	0.0147539	1.16313	LRRC25	leucine rich repeat containing 25	19	protein-coding	MAPA	MIM:607518|HGNC:HGNC:29806|Ensembl:ENSG00000175489|HPRD:09597|Vega:OTTHUMG00000183361
58496	0.358189	0.791412	0.00753383	0.00613117	0.018177	1.13385	0.0144772	-1.1463	0.0255395	-1.11699	0.0108449	1.16361	LY6G5B	lymphocyte antigen 6 complex, locus G5B	6	protein-coding	C6orf19|G5b	MIM:610433|HGNC:HGNC:13931|HPRD:10063
29969	0.000191703	0.0145228	0.795954	0.00119036	0.00117815	1.08706	0.0153578	-1.03476	0.00528801	1.05117	0.000148337	1.1824	MDFIC	MyoD family inhibitor domain containing	7	protein-coding	HIC	MIM:614511|HGNC:HGNC:28870|Ensembl:ENSG00000135272|HPRD:17103|Vega:OTTHUMG00000023647
25923	0.0350758	0.87512	0.0141947	0.0112808	0.0312532	1.10334	0.026644	-1.1102	0.266144	-1.03557	0.00723884	1.18285	ATL3	atlastin GTPase 3	11	protein-coding	HSN1F	MIM:609369|HGNC:HGNC:24526|Ensembl:ENSG00000184743|HPRD:13170|Vega:OTTHUMG00000167854
148345	0.000255022	0.493672	0.132788	0.00398266	0.0141687	-1.11039	0.00825567	1.13547	0.000266193	1.50676	0.00312268	1.19507	C1orf127	chromosome 1 open reading frame 127	1	protein-coding	-	HGNC:HGNC:26730|Ensembl:ENSG00000175262|HPRD:08780|Vega:OTTHUMG00000002032
100507032	0.404161	0.0733109	0.00193908	0.0018967	0.00265739	1.28487	0.0121964	-1.15848	0.00401897	-1.24285	0.00687235	1.19765	TMCC1-AS1	TMCC1 antisense RNA 1 (head to head)	3	ncRNA	-	HGNC:HGNC:49060|Ensembl:ENSG00000271270
157247	0.0034117	0.00733825	0.931662	0.169187	0.00979856	1.15671	0.0445953	1.08599	0.0178026	1.12445	0.00532853	1.19768	MGC27345	uncharacterized protein MGC27345	7	ncRNA	-	-
283377	0.968652	0.890244	0.674782	0.0119926	0.0284509	1.20739	0.0328025	-1.1953	0.0311531	-1.19961	0.0299178	1.20305	SPRYD4	SPRY domain containing 4	12	protein-coding	-	HGNC:HGNC:27468|HPRD:11251
101927067	0.979794	0.461101	0.0997356	0.0127342	0.0496687	1.17318	0.0219845	-1.24532	0.0318595	-1.20989	0.0327147	1.20754	LINC01607	long intergenic non-protein coding RNA 1607	8	ncRNA	-	HGNC:HGNC:51660|Ensembl:ENSG00000272138
11182	0.564421	0.192074	0.826677	0.0057026	0.0309749	1.1417	0.00837552	-1.23887	0.0195668	-1.17074	0.0118836	1.20814	SLC2A6	solute carrier family 2 (facilitated glucose transporter), member 6	9	protein-coding	GLUT6|GLUT9|HSA011372	MIM:606813|HGNC:HGNC:11011|Ensembl:ENSG00000160326|HPRD:06010|Vega:OTTHUMG00000020874
100506115	0.0440445	0.120077	0.0386755	0.00127458	0.00216481	1.19208	0.00625358	-1.12956	0.00906299	-1.11282	0.00170401	1.21002	LINC01272	long intergenic non-protein coding RNA 1272	20	protein-coding	-	HGNC:HGNC:50328
151449	0.366093	0.698664	0.772824	0.0100151	0.0213796	1.2847	0.0314343	-1.24163	0.0164595	-1.31779	0.0431911	1.21045	GDF7	growth differentiation factor 7	2	protein-coding	BMP12	MIM:604651|HGNC:HGNC:4222|HPRD:06873
1761	0.248425	0.385142	0.0419003	0.00622126	0.0112463	1.2028	0.0251621	-1.14724	0.0304594	-1.13621	0.00975041	1.21447	DMRT1	doublesex and mab-3 related transcription factor 1	9	protein-coding	CT154|DMT1	MIM:602424|HGNC:HGNC:2934|Ensembl:ENSG00000137090|HPRD:03885|Vega:OTTHUMG00000019435
763	0.866135	0.772552	0.691405	0.0101794	0.0303147	1.19717	0.0227485	-1.22226	0.0284844	-1.20239	0.0241148	1.21695	CA5A	carbonic anhydrase VA, mitochondrial	16	protein-coding	CA5|CA5AD|CAV|CAVA|GS1-21A4.1	MIM:114761|HGNC:HGNC:1377|HPRD:00262
9557	7.07249e-05	0.841853	0.00213053	0.00109484	0.00288038	-1.14274	0.00318651	1.13755	7.30984e-05	1.58425	0.000905193	1.21872	CHD1L	chromodomain helicase DNA binding protein 1-like	1	protein-coding	ALC1|CHDL	MIM:613039|HGNC:HGNC:1916|Ensembl:ENSG00000131778|HPRD:09880|Vega:OTTHUMG00000150271
80201	0.00035052	0.000293382	0.855707	0.00248041	0.005754	-1.07502	0.000253109	-1.2326	0.00809035	1.06628	0.000284997	1.22259	HKDC1	hexokinase domain containing 1	10	protein-coding	-	HGNC:HGNC:23302|Ensembl:ENSG00000156510|HPRD:08006|Vega:OTTHUMG00000018371
100874016	0.00792536	0.698325	0.455389	0.00861114	0.0270453	1.09846	0.0186771	-1.11393	0.905009	1.00301	0.00305039	1.22729	SYNPR-AS1	SYNPR antisense RNA 1	3	ncRNA	-	HGNC:HGNC:40774|Ensembl:ENSG00000241359
255725	0.0135603	0.00447147	0.0796678	0.573123	0.0151185	1.37861	0.00960889	1.45931	0.0254569	1.30295	0.047262	1.2309	OR52B2	olfactory receptor, family 52, subfamily B, member 2	11	protein-coding	OR11-70	HGNC:HGNC:15207|Ensembl:ENSG00000255307|HPRD:15006|Vega:OTTHUMG00000165732
6473	0.060791	0.319651	0.394003	0.00677125	0.0299358	1.12646	0.0113513	-1.18587	0.0759588	-1.08482	0.006461	1.23139	SHOX	short stature homeobox	X|Y	protein-coding	GCFX|PHOG|SHOXY|SS	MIM:312865|MIM:400020|HGNC:HGNC:10853|Ensembl:ENSG00000185960|HPRD:02430
147808	0.828829	0.954734	0.638148	0.0132981	0.0346402	1.22333	0.032621	-1.22918	0.037773	-1.21512	0.0300188	1.23748	ZNF784	zinc finger protein 784	19	protein-coding	-	HGNC:HGNC:33111|Ensembl:ENSG00000179922|HPRD:14076|Vega:OTTHUMG00000180860
100507589	0.313292	0.705425	0.244864	0.00910227	0.0197169	1.36308	0.0284419	-1.30974	0.0143792	-1.41594	0.0419696	1.26085	NAGPA-AS1	NAGPA antisense RNA 1	16	ncRNA	-	HGNC:HGNC:44184
5701	0.000160739	0.00435493	0.00939332	0.000378054	0.000361239	1.15354	0.00562755	-1.05771	0.0244674	1.03358	8.49089e-05	1.26108	PSMC2	proteasome 26S subunit, ATPase 2	7	protein-coding	MSS1|Nbla10058|S7	MIM:154365|HGNC:HGNC:9548|Ensembl:ENSG00000161057|HPRD:01105|Vega:OTTHUMG00000157206
51147	0.000187457	0.000766865	0.323386	0.0105784	0.000781897	1.17924	0.00950431	1.07232	0.00124605	1.15123	0.000269458	1.26602	ING4	inhibitor of growth family, member 4	12	protein-coding	my036|p29ING4	MIM:608524|HGNC:HGNC:19423|Ensembl:ENSG00000111653|HPRD:09774|Vega:OTTHUMG00000141274
8895	0.00120861	0.00732943	0.0012192	0.290477	0.0117356	1.1477	0.0341534	1.09696	0.00461123	1.21101	0.00249122	1.26703	CPNE3	copine III	8	protein-coding	CPN3|PRO1071	MIM:604207|HGNC:HGNC:2316|Ensembl:ENSG00000085719|HPRD:05016|Vega:OTTHUMG00000163725
79686	0.000133315	0.000880201	0.264776	0.010349	0.0120636	1.10035	0.000855974	1.26934	0.000203817	1.47155	0.000805462	1.27563	LINC00341	long intergenic non-protein coding RNA 341	14	ncRNA	C14orf139|NCRNA00341	HGNC:HGNC:20353|HPRD:16606
79858	0.00442672	0.8911	0.420432	0.0051603	0.0129874	1.13472	0.014519	-1.12905	0.794165	1.0068	0.00174008	1.28986	NEK11	NIMA-related kinase 11	3	protein-coding	-	MIM:609779|HGNC:HGNC:18593|Ensembl:ENSG00000114670|HPRD:14821|Vega:OTTHUMG00000159654
7044	0.00441871	0.226813	0.0539761	0.006554	0.0337291	1.10244	0.00987531	-1.16611	0.531058	1.01866	0.00195367	1.30956	LEFTY2	left-right determination factor 2	1	protein-coding	EBAF|LEFTA|LEFTYA|TGFB4	MIM:601877|HGNC:HGNC:3122|Ensembl:ENSG00000143768|HPRD:03526|Vega:OTTHUMG00000037441
283761	0.0126289	0.0956732	0.0100843	0.00110554	0.0056677	1.16911	0.00182799	-1.2594	0.0151002	-1.11657	0.00106983	1.31867	LINC00928	long intergenic non-protein coding RNA 928	15	ncRNA	-	HGNC:HGNC:27535
9563	0.238693	0.44406	0.218054	0.00848451	0.0153919	1.32607	0.0329625	-1.2362	0.0443478	-1.20754	0.0123488	1.35754	H6PD	hexose-6-phosphate dehydrogenase (glucose 1-dehydrogenase)	1	protein-coding	CORTRD1|G6PDH|GDH	MIM:138090|HGNC:HGNC:4795|Ensembl:ENSG00000049239|HPRD:00681|Vega:OTTHUMG00000001768
84317	0.054683	0.978134	0.34522	0.00579374	0.015515	1.24743	0.0151615	-1.24976	0.0657675	-1.1341	0.00557655	1.37465	CCDC115	coiled-coil domain containing 115	2	protein-coding	ccp1	MIM:613734|HGNC:HGNC:28178|Ensembl:ENSG00000136710|HPRD:14428|Vega:OTTHUMG00000131631
53840	0.167185	0.449219	0.00262884	0.00121872	0.00417685	1.45832	0.00275018	-1.546	0.00223792	-1.59602	0.0053845	1.41263	TRIM34	tripartite motif containing 34	11	protein-coding	IFP1|RNF21	MIM:605684|HGNC:HGNC:10063|Ensembl:ENSG00000258659|HPRD:16141|Vega:OTTHUMG00000066892
221468	0.019972	0.897061	0.842732	0.00547256	0.0137699	1.25413	0.0153273	-1.24333	0.154426	-1.0859	0.00363932	1.43596	TMEM217	transmembrane protein 217	6	protein-coding	C6orf128|dJ355M6.2	HGNC:HGNC:21238|Ensembl:ENSG00000172738|HPRD:12848|Vega:OTTHUMG00000014618
4037	0.207788	0.996585	0.507247	0.0171074	0.0425191	1.32716	0.0423143	-1.32789	0.107957	-1.2081	0.0200893	1.45876	LRP3	low density lipoprotein receptor-related protein 3	19	protein-coding	-	MIM:603159|HGNC:HGNC:6695|Ensembl:ENSG00000130881|HPRD:04406|Vega:OTTHUMG00000180343
9653	0.00252936	0.572138	0.0255879	0.0141297	0.0493193	1.13012	0.0263446	-1.16941	0.0568212	1.1223	0.00194429	1.48321	HS2ST1	heparan sulfate 2-O-sulfotransferase 1	1	protein-coding	dJ604K5.2	MIM:604844|HGNC:HGNC:5193|Ensembl:ENSG00000153936|HPRD:09215|Vega:OTTHUMG00000010255
10550	0.000294873	0.0128737	0.00327952	0.603148	0.0436394	-1.10182	0.024916	-1.12815	0.000903435	1.47059	0.000757591	1.50573	ARL6IP5	ADP-ribosylation factor-like 6 interacting protein 5	3	protein-coding	DERP11|GTRAP3-18|HSPC127|JWA|PRAF3|addicsin|hp22|jmx	MIM:605709|HGNC:HGNC:16937|Ensembl:ENSG00000144746|HPRD:09303|Vega:OTTHUMG00000158773
11202	0.00501455	0.53161	0.101863	0.00370953	0.0128021	1.22631	0.00792649	-1.27387	0.60305	-1.02235	0.00156278	1.52801	KLK8	kallikrein-related peptidase 8	19	protein-coding	HNP|NP|NRPN|PRSS19|TADG14	MIM:605644|HGNC:HGNC:6369|Ensembl:ENSG00000129455|HPRD:05733|Vega:OTTHUMG00000183086
1474	0.0170072	0.942446	0.407213	0.00817528	0.0220184	1.2842	0.0205918	-1.29235	0.37978	-1.06042	0.0043136	1.56507	CST6	cystatin E/M	11	protein-coding	-	MIM:601891|HGNC:HGNC:2478|Ensembl:ENSG00000175315|HPRD:03535|Vega:OTTHUMG00000166750
162967	1.07229e-05	1.90349e-05	3.8307e-06	0.000176731	1.67804e-05	1.61477	0.000368492	1.18599	0.000134465	1.27014	1.12392e-05	1.72935	ZNF320	zinc finger protein 320	19	protein-coding	ZFPL	MIM:606427|HGNC:HGNC:13842|Ensembl:ENSG00000182986|HPRD:18506
100034743	0.046701	0.307693	0.0201234	0.0105488	0.0160965	1.53006	0.0498908	-1.31707	0.180534	-1.16219	0.00784507	1.73396	PDZK1P1	PDZ domain containing 1 pseudogene 1	1	pseudo	OTTHUMT00000038524|PDZK1P2	HGNC:HGNC:31974
63027	0.0326492	0.688517	0.112166	0.003519	0.00821231	1.61737	0.0110346	-1.54163	0.0462473	-1.2868	0.00328569	1.93767	SLC22A23	solute carrier family 22, member 23	6	protein-coding	C6orf85	MIM:611697|HGNC:HGNC:21106|Ensembl:ENSG00000137266|HPRD:12904|Vega:OTTHUMG00000014144
728448	0.0155952	0.253843	0.0321635	0.00298911	0.0131142	1.45727	0.0053272	-1.67878	0.0691995	-1.21809	0.00224887	2.00842	PPIEL	peptidylprolyl isomerase E-like pseudogene	1	pseudo	PPIEP1	HGNC:HGNC:33195
153	0.0154352	0.000355743	0.00289468	0.640377	0.00108372	1.21126	0.000916704	1.22485	0.0299594	1.0612	0.0506428	1.04943	ADRB1	adrenoceptor beta 1	10	protein-coding	ADRB1R|B1AR|BETA1AR|RHR	MIM:109630|HGNC:HGNC:285|Ensembl:ENSG00000043591|HPRD:00181|Vega:OTTHUMG00000019079
340073	0.3574	0.00404495	0.15303	0.0472877	0.00411486	-1.28941	0.0434099	-1.11341	0.222348	1.05015	0.0545988	-1.10278	C5orf66-AS2	C5orf66 antisense RNA 2	5	ncRNA	-	HGNC:HGNC:27964|Ensembl:ENSG00000249647
105379199	0.0679291	0.00552939	0.903323	0.221528	0.0279918	1.24456	0.00854384	1.40182	0.438566	-1.04993	0.0546965	-1.18259	LOC105379199	uncharacterized LOC105379199	5	protein-coding	-	-
1594	0.0197989	0.00746558	0.0288982	0.835198	0.0177958	-1.31417	0.0214953	-1.29011	0.0429911	1.21526	0.0548849	1.19301	CYP27B1	cytochrome P450, family 27, subfamily B, polypeptide 1	12	protein-coding	CP2B|CYP1|CYP1alpha|CYP27B|P450c1|PDDR|VDD1|VDDR|VDDRI|VDR	MIM:609506|HGNC:HGNC:2606|Ensembl:ENSG00000111012|HPRD:02031|Vega:OTTHUMG00000170457
23247	0.0320418	0.0144496	0.0227471	0.638166	0.0282574	-1.15403	0.0475184	-1.12386	0.103353	-1.08684	0.0552342	-1.11602	KIAA0556	KIAA0556	16	protein-coding	-	HGNC:HGNC:29068|Ensembl:ENSG00000047578|HPRD:13806|Vega:OTTHUMG00000176780
283576	0.0034075	0.00955807	0.0148132	0.0010326	0.000931606	-1.27771	0.0167966	1.0938	0.000635816	1.32151	0.0566596	-1.05755	ZDHHC22	zinc finger, DHHC-type containing 22	14	protein-coding	C14orf59	HGNC:HGNC:20106|Ensembl:ENSG00000177108|HPRD:12655|Vega:OTTHUMG00000171575
7781	0.0160031	0.0081336	0.0497871	0.499994	0.0155181	-1.19013	0.0298522	-1.14602	0.0275278	1.15095	0.0602774	1.10829	SLC30A3	solute carrier family 30 (zinc transporter), member 3	2	protein-coding	ZNT3	MIM:602878|HGNC:HGNC:11014|Ensembl:ENSG00000115194|HPRD:11924|Vega:OTTHUMG00000128409
4726	0.0231416	0.00805182	0.0129628	0.852254	0.0229011	1.11494	0.0192713	1.12303	0.049944	1.08356	0.0626509	1.07575	NDUFS6	NADH dehydrogenase (ubiquinone) Fe-S protein 6, 13kDa (NADH-coenzyme Q reductase)	5	protein-coding	CI-13kA|CI-13kD-A|CI13KDA	MIM:603848|HGNC:HGNC:7713|HPRD:10356
51268	0.0188964	0.00308568	0.027811	0.543348	0.006755	-1.34905	0.0104831	-1.2921	0.0328378	1.18279	0.0680952	1.13286	PIPOX	pipecolic acid oxidase	17	protein-coding	LPIPOX	HGNC:HGNC:17804|Ensembl:ENSG00000179761|HPRD:17853|Vega:OTTHUMG00000132679
84885	0.0337008	0.0129383	0.100511	0.836525	0.0365922	-1.16082	0.0294357	-1.17618	0.0896933	1.10774	0.0682668	1.1224	ZDHHC12	zinc finger, DHHC-type containing 12	9	protein-coding	ZNF400	HGNC:HGNC:19159|Ensembl:ENSG00000160446|HPRD:15709|Vega:OTTHUMG00000020756
27039	0.029662	0.339832	0.0279455	0.00459016	0.018993	-1.13438	0.00833998	1.18495	0.00380061	1.25015	0.076196	-1.07521	PKD2L2	polycystic kidney disease 2-like 2	5	protein-coding	TRPP5	MIM:604669|HGNC:HGNC:9012|Ensembl:ENSG00000078795|HPRD:05238|Vega:OTTHUMG00000163306
6495	0.45049	0.00212937	0.0848491	0.0191564	0.00193378	1.44105	0.0318422	1.14412	0.0304375	-1.14683	0.0769566	1.09826	SIX1	SIX homeobox 1	14	protein-coding	BOS3|DFNA23|TIP39	MIM:601205|HGNC:HGNC:10887|HPRD:03125
79315	0.0280545	0.00878955	0.852223	0.776975	0.0199721	1.33727	0.0261678	1.30031	0.0556153	-1.21512	0.0798515	-1.18154	OR7E91P	olfactory receptor, family 7, subfamily E, member 91 pseudogene	2	pseudo	-	HGNC:HGNC:14747|Ensembl:ENSG00000205847
191585	0.314374	0.852669	0.0120989	0.0169641	0.0468138	-1.13376	0.037956	1.14628	0.0236564	1.17794	0.0832545	-1.10328	PLAC4	placenta-specific 4	21	protein-coding	C21orf115|PRED78	MIM:613770|HGNC:HGNC:14616
7703	0.0609885	0.00197068	0.00898302	0.576717	0.0045513	-1.22419	0.00645479	-1.19613	0.201472	-1.04376	0.0866776	-1.06825	PCGF2	polycomb group ring finger 2	17	protein-coding	MEL-18|RNF110|ZNF144	MIM:600346|HGNC:HGNC:12929|Ensembl:ENSG00000277258|HPRD:10621|Vega:OTTHUMG00000188501
57117	0.0366122	0.101384	0.339861	0.00565648	0.00677783	1.4251	0.042609	-1.19657	0.00473016	-1.49424	0.0877851	1.14121	INTS12	integrator complex subunit 12	4	protein-coding	INT12|PHF22|SBBI22	MIM:611355|HGNC:HGNC:25067|Ensembl:ENSG00000138785|HPRD:11271|Vega:OTTHUMG00000131215
100616190	0.202543	5.94365e-05	0.00117559	0.153483	0.000199705	1.65945	0.000141969	1.76435	0.857958	1.00445	0.0882074	-1.0585	MIR548O2	microRNA 548o-2	20	ncRNA	-	HGNC:HGNC:41882|miRBase:MI0016746
100616109	0.0964296	0.342904	0.066845	0.00963117	0.0155585	-1.11245	0.0427388	1.07525	0.00982242	1.13402	0.0882279	-1.05479	MIR4464	microRNA 4464	6	ncRNA	mir-4464	HGNC:HGNC:41528|Ensembl:ENSG00000266760|miRBase:MI0016812
286343	0.991483	0.00216077	0.0405762	0.0399117	0.0196507	-1.13323	0.00247388	-1.29686	0.0911873	-1.06952	0.0898701	1.07	LURAP1L	leucine rich adaptor protein 1-like	9	protein-coding	C9orf150|HYST0841|LRAP35b|bA3L8.2	MIM:616130|HGNC:HGNC:31452|HPRD:12944
10022	0.124605	0.895814	0.295823	0.0114222	0.0273053	-1.11944	0.0311986	1.11316	0.0122279	1.16395	0.0923518	-1.07059	INSL5	insulin-like 5	1	protein-coding	PRO182|UNQ156	MIM:606413|HGNC:HGNC:6088|Ensembl:ENSG00000172410|HPRD:08400|Vega:OTTHUMG00000009164
57819	0.0774241	0.589042	0.0689351	0.00903358	0.0308198	-1.20621	0.018131	1.25728	0.00864364	1.34866	0.0947653	-1.12449	LSM2	LSM2 homolog, U6 small nuclear RNA and mRNA degradation associated	6	protein-coding	C6orf28|G7B|YBL026W|snRNP	MIM:607282|HGNC:HGNC:13940|Ensembl:ENSG00000204392|HPRD:06282|Vega:OTTHUMG00000031121
100616216	0.459798	0.005478	0.00438682	0.0859683	0.0450013	-1.10019	0.0062654	-1.21901	0.321064	-1.03468	0.0974489	1.07087	MIR4797	microRNA 4797	3	ncRNA	-	HGNC:HGNC:41758|Ensembl:ENSG00000265850|miRBase:MI0017444
84258	0.107606	0.51925	0.360371	0.0118631	0.043401	-1.29511	0.0217638	1.40158	0.0118744	1.52414	0.107159	-1.19097	SYT3	synaptotagmin III	19	protein-coding	SytIII	MIM:600327|HGNC:HGNC:11511|Ensembl:ENSG00000213023|HPRD:08977|Vega:OTTHUMG00000183064
100616391	0.837625	0.00195159	0.74439	0.0413275	0.00231738	-1.16222	0.0167004	-1.078	0.0811997	1.04087	0.107688	-1.03579	MIR4684	microRNA 4684	1	ncRNA	-	HGNC:HGNC:41695|Ensembl:ENSG00000265422|miRBase:MI0017316
81626	0.437092	0.00602857	0.272384	0.105623	0.00720621	1.24008	0.0451932	1.11491	0.395412	-1.03299	0.109531	1.07675	SHCBP1L	SHC SH2-domain binding protein 1-like	1	protein-coding	C1orf14|GE36	HGNC:HGNC:16788|Ensembl:ENSG00000157060|HPRD:16634|Vega:OTTHUMG00000035419
54845	0.0090654	0.0211081	0.102358	0.00271268	0.0436954	-1.06348	0.00235871	1.19337	0.00170502	1.21832	0.111861	-1.0417	ESRP1	epithelial splicing regulatory protein 1	8	protein-coding	RBM35A|RMB35A	MIM:612959|HGNC:HGNC:25966|Ensembl:ENSG00000104413|HPRD:07881|Vega:OTTHUMG00000164587
83538	0.117007	0.756985	0.640316	0.0129002	0.0278395	1.17828	0.0386418	-1.15539	0.0130196	-1.24286	0.112426	1.09536	TTC25	tetratricopeptide repeat domain 25	17	protein-coding	-	HGNC:HGNC:25280|Ensembl:ENSG00000204815|HPRD:10888|Vega:OTTHUMG00000175837
10616	0.53715	0.0056981	0.0441387	0.0928496	0.00661877	-1.20302	0.0452764	-1.09486	0.306016	1.03424	0.113713	-1.06241	RBCK1	RanBP-type and C3HC4-type zinc finger containing 1	20	protein-coding	C20orf18|HOIL-1|HOIL1|PBMEI|PGBM1|RBCK2|RNF54|UBCE7IP3|XAP3|XAP4|ZRANB4	MIM:610924|HGNC:HGNC:15864|Ensembl:ENSG00000125826|HPRD:16643|Vega:OTTHUMG00000031634
100616257	0.0158445	0.00417551	0.0301218	0.165091	0.00623165	-1.36552	0.0228851	-1.21518	0.0173005	1.24138	0.11451	1.1047	MIR3975	microRNA 3975	18	ncRNA	-	HGNC:HGNC:41613|miRBase:MI0016993
390321	0.10606	0.0103992	0.108833	0.503113	0.0384664	-1.29203	0.0192057	-1.3965	0.358494	1.08154	0.120127	1.169	OR6C1	olfactory receptor, family 6, subfamily C, member 1	12	protein-coding	OST267	HGNC:HGNC:8355|Ensembl:ENSG00000205330|HPRD:11416|Vega:OTTHUMG00000168102
11258	0.0698953	0.00759735	0.347501	0.820612	0.0220609	1.15639	0.017935	1.16989	0.173148	-1.06086	0.123057	-1.07324	DCTN3	dynactin 3 (p22)	9	protein-coding	DCTN-22|DCTN22	MIM:607387|HGNC:HGNC:2713|Ensembl:ENSG00000137100|HPRD:06303|Vega:OTTHUMG00000019830
7016	0.0572573	0.531991	0.021828	0.00922464	0.0177202	1.14216	0.0330604	-1.11076	0.00780237	-1.19548	0.123853	1.06122	TESK1	testis-specific kinase 1	9	protein-coding	-	MIM:601782|HGNC:HGNC:11731|Ensembl:ENSG00000107140|HPRD:03470|Vega:OTTHUMG00000019863
4171	0.0697733	0.00843377	0.0029404	0.837788	0.0241722	-1.15025	0.0199434	-1.16232	0.169944	1.06132	0.124898	1.07246	MCM2	minichromosome maintenance complex component 2	3	protein-coding	BM28|CCNL1|CDCL1|D3S3194|MITOTIN|cdc19	MIM:116945|HGNC:HGNC:6944|Ensembl:ENSG00000073111|HPRD:00303|Vega:OTTHUMG00000159637
6731	0.0656473	0.618431	0.0168382	0.0102715	0.0207081	-1.14804	0.034292	1.12069	0.0088547	1.20665	0.128671	-1.06625	SRP72	signal recognition particle 72kDa	4	protein-coding	BMFF|BMFS1|HEL103	MIM:602122|HGNC:HGNC:11303|HPRD:03671
7335	0.17125	0.00779594	0.852308	0.358754	0.0331891	-1.14878	0.0132764	-1.21568	0.65036	1.01875	0.135233	1.07808	UBE2V1	ubiquitin-conjugating enzyme E2 variant 1	20	protein-coding	CIR1|CROC-1|CROC1|UBE2V|UEV-1|UEV1|UEV1A	MIM:602995|HGNC:HGNC:12494|Ensembl:ENSG00000244687|Vega:OTTHUMG00000152626
23235	0.0498383	0.647067	0.11084	0.00920994	0.0191838	-1.11015	0.0300333	1.09226	0.00737451	1.15885	0.139383	-1.04635	SIK2	salt-inducible kinase 2	11	protein-coding	LOH11CR1I|QIK|SIK-2|SNF1LK2	MIM:608973|HGNC:HGNC:21680|HPRD:12348
100616447	0.0756811	0.0123373	0.0577489	0.892994	0.0336373	-1.17699	0.0292497	-1.18768	0.17231	1.08115	0.14048	1.09097	MIR4780	microRNA 4780	2	ncRNA	-	HGNC:HGNC:41552|Ensembl:ENSG00000265003|miRBase:MI0017424
27160	0.00148342	0.000283592	0.443142	0.00338893	0.000273392	-1.45982	0.00417068	-1.16203	0.000785032	1.30389	0.143931	1.03791	INGX	inhibitor of growth family, X-linked, pseudogene	X	pseudo	ING1-like|ING2	MIM:300452|HGNC:HGNC:6064|Ensembl:ENSG00000243468|HPRD:02348
606500	0.0835673	0.893287	0.0446454	0.0135922	0.0319576	-1.27358	0.036869	1.25698	0.011795	1.41934	0.154807	-1.1279	SNORD68	small nucleolar RNA, C/D box 68	16	snoRNA	HBII-202	HGNC:HGNC:32729
340654	0.00586029	0.066445	0.0726285	0.00232167	0.00302907	-1.25676	0.0165755	1.13371	0.0012918	1.35745	0.15707	-1.04961	LIPM	lipase, family member M	10	protein-coding	LIPL3|bA304I5.1	MIM:613923|HGNC:HGNC:23455|Ensembl:ENSG00000173239|Vega:OTTHUMG00000018698
10994	0.0247877	0.296837	0.0113322	0.00649873	0.0295513	-1.12258	0.0107064	1.18317	0.00443131	1.25776	0.161958	-1.056	ILVBL	ilvB (bacterial acetolactate synthase)-like	19	protein-coding	209L8|AHAS|ILV2H	MIM:605770|HGNC:HGNC:6041|Ensembl:ENSG00000105135|HPRD:16152|Vega:OTTHUMG00000165630
140432	0.0787424	0.00596787	0.114335	0.958022	0.0154307	-1.17185	0.0161351	-1.16885	0.15428	1.06203	0.167168	1.05931	RNF113B	ring finger protein 113B	13	protein-coding	RNF161|ZNF183L1|bA10G5.1	HGNC:HGNC:17267|Ensembl:ENSG00000139797|HPRD:15745|Vega:OTTHUMG00000017245
9302	0.0323378	0.00127538	0.157714	0.00801124	0.0010091	1.87475	0.028981	1.21237	0.00564619	-1.41692	0.171056	1.09134	SNORD26	small nucleolar RNA, C/D box 26	11	snoRNA	RNU26|U26	MIM:603225|HGNC:HGNC:10148|Ensembl:ENSG00000276788
151475	0.0495462	0.582742	0.0707664	0.0107585	0.0370316	1.11323	0.0210161	-1.14249	0.00814375	-1.20651	0.175753	1.05416	LOC151475	uncharacterized LOC151475	2	ncRNA	-	Ensembl:ENSG00000226125
9536	0.0303476	0.00649293	0.0252515	0.24535	0.0100545	-1.25126	0.0321713	-1.15699	0.0328596	1.15561	0.183155	1.06854	PTGES	prostaglandin E synthase	9	protein-coding	MGST-IV|MGST1-L1|MGST1L1|MPGES|PGES|PIG12|PP102|PP1294|TP53I12|mPGES-1	MIM:605172|HGNC:HGNC:9599|Ensembl:ENSG00000148344|HPRD:05528|Vega:OTTHUMG00000020791
55283	0.104919	0.0147908	0.133164	0.899783	0.0346591	1.1003	0.0397535	1.09479	0.223492	1.0405	0.18324	1.04574	MCOLN3	mucolipin 3	1	protein-coding	TRP-ML3|TRPML3	MIM:607400|HGNC:HGNC:13358|Ensembl:ENSG00000055732|HPRD:09585|Vega:OTTHUMG00000009955
283431	0.122024	0.00900956	0.459446	0.942967	0.0241521	1.39535	0.0225601	1.40747	0.241105	-1.12157	0.215082	-1.13132	GAS2L3	growth arrest-specific 2 like 3	12	protein-coding	G2L3	HGNC:HGNC:27475|HPRD:13568
100861514	0.0597608	0.00954146	0.00779028	0.479867	0.035974	1.16908	0.0175165	1.22775	0.0764148	1.1212	0.22564	1.06762	ELMO1-AS1	ELMO1 antisense RNA 1	7	ncRNA	-	HGNC:HGNC:40765|Ensembl:ENSG00000224101
83592	0.0215697	0.333228	0.00763843	0.00727069	0.0317907	-1.19215	0.0122126	1.2851	0.00447605	1.42948	0.230122	-1.07174	AKR1E2	aldo-keto reductase family 1, member E2	10	protein-coding	AKR1CL2|AKRDC1|LoopADR|hTSP|htAKR	HGNC:HGNC:23437|Ensembl:ENSG00000165568|HPRD:07472|Vega:OTTHUMG00000017577
373863	0.154806	0.00397269	0.0661091	0.837531	0.00988253	1.2409	0.0115379	1.22655	0.323036	1.04438	0.231534	1.05659	DND1	DND microRNA-mediated repression inhibitor 1	5	protein-coding	RBMS4	MIM:609385|HGNC:HGNC:23799|Ensembl:ENSG00000256453|HPRD:13240|Vega:OTTHUMG00000129499
219436	0.0589301	0.011849	0.604384	0.41418	0.0486486	1.12948	0.0198275	1.18809	0.0695277	1.11052	0.247131	1.05574	OR5D14	olfactory receptor, family 5, subfamily D, member 14	11	protein-coding	OR11-141|OR11-150	HGNC:HGNC:15281|Ensembl:ENSG00000186113|HPRD:17756|Vega:OTTHUMG00000166809
128822	0.0447803	0.00537913	0.00999587	0.26354	0.00881656	-1.1839	0.0251437	-1.12207	0.0449258	1.09621	0.260645	1.03896	CST9	cystatin 9 (testatin)	20	protein-coding	CLM|CTES7A	MIM:616543|HGNC:HGNC:13261|Ensembl:ENSG00000173335|HPRD:16768|Vega:OTTHUMG00000032076
101930746	0.193636	0.00883397	0.0173323	0.803271	0.0203856	1.18497	0.0258509	1.16794	0.395955	1.0379	0.263449	1.05303	LINC00945	long intergenic non-protein coding RNA 945	21	ncRNA	-	HGNC:HGNC:48643|Ensembl:ENSG00000232539
406969	0.263675	0.0120346	0.906281	0.621994	0.0238347	1.47234	0.0401183	1.37216	0.600944	1.05445	0.267739	1.13144	MIR194-1	microRNA 194-1	1	ncRNA	MIRN194-1|mir-194-1	MIM:610940|HGNC:HGNC:31564|Ensembl:ENSG00000207624|miRBase:MI0000488
7166	0.335489	0.0126462	0.0151232	0.510392	0.0467761	1.2292	0.0228076	1.31369	0.795922	-1.01799	0.273876	-1.08796	TPH1	tryptophan hydroxylase 1	11	protein-coding	TPRH|TRPH	MIM:191060|HGNC:HGNC:12008|HPRD:01846
3866	0.115149	0.00524941	0.00532213	0.715041	0.0120378	-1.1246	0.0162855	-1.11097	0.163105	1.04031	0.293024	1.02771	KRT15	keratin 15, type I	17	protein-coding	CK15|K15|K1CO	MIM:148030|HGNC:HGNC:6421|HPRD:01009
100422987	0.492013	0.00613645	0.116221	0.385867	0.0247708	1.10078	0.0111226	1.1375	0.880129	1.00377	0.294312	-1.02947	MIR3202-1	microRNA 3202-1	X	ncRNA	mir-3202-1	HGNC:HGNC:38224|Ensembl:ENSG00000265176|miRBase:MI0014252
100422991	0.0220274	0.473951	0.985887	0.00865634	0.0326659	1.19872	0.0160436	-1.26717	0.00501665	-1.43037	0.29987	1.06195	MIR1260B	microRNA 1260b	11	ncRNA	mir-1260b	MIM:615372|HGNC:HGNC:38258|Ensembl:ENSG00000266192|miRBase:MI0014197
2596	0.0461569	0.00761115	0.0671552	0.216358	0.0109545	1.17197	0.0410673	1.10154	0.0415736	-1.10102	0.309388	-1.03486	GAP43	growth associated protein 43	3	protein-coding	B-50|PP46	MIM:162060|HGNC:HGNC:4140|Ensembl:ENSG00000172020|HPRD:01198|Vega:OTTHUMG00000133758
6715	0.00905559	0.000555868	0.0173191	0.00444634	0.0109698	1.32915	0.000473362	2.31024	0.00227993	1.63532	0.312627	-1.06287	SRD5A1	steroid-5-alpha-reductase, alpha polypeptide 1 (3-oxo-5 alpha-steroid delta 4-dehydrogenase alpha 1)	5	protein-coding	S5AR 1	MIM:184753|HGNC:HGNC:11284|HPRD:01699
84940	0.0956014	0.00460483	0.0101927	0.526325	0.016108	1.06195	0.00959029	1.07515	0.114662	1.02731	0.318334	1.0147	CORO6	coronin 6	17	protein-coding	-	HGNC:HGNC:21356|Ensembl:ENSG00000167549|HPRD:08607|Vega:OTTHUMG00000132732
100129716	0.333822	0.0050778	0.0493371	0.691367	0.0115272	1.23716	0.0159738	1.20817	0.649437	1.01948	0.343619	1.04395	ARRDC3-AS1	ARRDC3 antisense RNA 1	5	ncRNA	-	HGNC:HGNC:44145|Ensembl:ENSG00000281357
6156	0.00229417	0.0366545	0.00350018	0.00383755	0.00363288	-1.06549	0.0483015	1.0249	0.00106083	1.10134	0.345736	1.00854	RPL30	ribosomal protein L30	8	protein-coding	L30	MIM:180467|HGNC:HGNC:10333|Ensembl:ENSG00000156482|HPRD:01595|Vega:OTTHUMG00000164796
28826	0.0306649	0.00177062	0.232772	0.106336	0.00276369	-1.4841	0.00966477	-1.29077	0.0224617	1.20649	0.346039	1.04932	IGLV1-36	immunoglobulin lambda variable 1-36	22	other	IGLV136|V1-11	HGNC:HGNC:5876|IMGT/GENE-DB:IGLV1-36
693204	0.0444254	0.00348671	0.0468623	0.175905	0.00548319	1.63189	0.0179818	1.37776	0.0365463	-1.27741	0.346678	-1.07848	MIR619	microRNA 619	12	ncRNA	MIRN619|hsa-mir-619	HGNC:HGNC:32875|Ensembl:ENSG00000207622|miRBase:MI0003633
56941	0.521951	0.00748837	0.803398	0.474234	0.0280308	1.12237	0.0141698	1.1604	0.951671	1.0019	0.356084	-1.03192	HMCES	5-hydroxymethylcytosine (hmC) binding, ES cell-specific	3	protein-coding	C3orf37|DC12|SRAPD1	HGNC:HGNC:24446|Ensembl:ENSG00000183624|HPRD:13119|Vega:OTTHUMG00000159452
257000	0.175344	0.00591596	0.003073	0.80237	0.0174346	1.26521	0.0140899	1.28952	0.244745	1.07364	0.368323	1.0534	TINCR	tissue differentiation-inducing non-protein coding RNA	19	ncRNA	LINC00036|NCRNA00036|PLAC2|onco-lncRNA-16	MIM:615241|HGNC:HGNC:14607|Ensembl:ENSG00000223573|HPRD:17859
220594	0.493448	0.00157457	0.00845715	0.110292	0.00827585	-1.29373	0.00253192	-1.47477	0.122032	-1.09216	0.375338	1.04375	USP32P2	ubiquitin specific peptidase 32 pseudogene 2	17	pseudo	TL132	HGNC:HGNC:30751|Ensembl:ENSG00000233327|HPRD:17321
3713	0.653902	0.00578659	0.102378	0.150305	0.00783777	-1.26819	0.0355044	-1.14587	0.18579	1.06588	0.387523	-1.03834	IVL	involucrin	1	protein-coding	-	MIM:147360|HGNC:HGNC:6187|Ensembl:ENSG00000163207|HPRD:00931|Vega:OTTHUMG00000012451
9421	0.0363461	0.00119129	0.867612	0.113624	0.0058723	-1.12342	0.00202058	-1.18305	0.0258683	-1.07046	0.394694	-1.0165	HAND1	heart and neural crest derivatives expressed 1	5	protein-coding	Hxt|Thing1|bHLHa27|eHand	MIM:602406|HGNC:HGNC:4807|Ensembl:ENSG00000113196|HPRD:03871|Vega:OTTHUMG00000130193
85442	0.324109	0.014474	0.302423	0.89582	0.0390582	-1.20552	0.0338938	-1.2185	0.517414	1.03967	0.419705	1.05086	KNDC1	kinase non-catalytic C-lobe domain (KIND) containing 1	10	protein-coding	C10orf23|RASGEF2|bB439H18.3	MIM:616237|HGNC:HGNC:29374|Ensembl:ENSG00000171798|HPRD:13931|Vega:OTTHUMG00000019303
2170	0.00665106	0.138875	0.290501	0.00408309	0.0240637	-1.19801	0.00581742	1.35184	0.0018842	1.55967	0.442184	-1.03837	FABP3	fatty acid binding protein 3, muscle and heart	1	protein-coding	FABP11|H-FABP|M-FABP|MDGI|O-FABP	MIM:134651|HGNC:HGNC:3557|HPRD:00613
101929225	0.0366526	0.881571	0.970028	0.0168307	0.0454848	-1.16863	0.0384615	1.18131	0.0094025	1.32486	0.446781	-1.042	MCM8-AS1	MCM8 antisense RNA 1	20	ncRNA	-	HGNC:HGNC:51230|Ensembl:ENSG00000278719
9213	0.20318	0.0037691	0.140682	0.698549	0.011766	1.18221	0.00879493	1.20406	0.243263	1.04499	0.459857	1.02602	XPR1	xenotropic and polytropic retrovirus receptor 1	1	protein-coding	IBGC6|SYG1|X3	MIM:605237|HGNC:HGNC:12827|Ensembl:ENSG00000143324|HPRD:05574|Vega:OTTHUMG00000035116
2590	0.0158275	0.00250588	0.00325298	0.0328766	0.0274983	1.12559	0.00259368	1.31587	0.00861412	1.19827	0.462293	1.02499	GALNT2	polypeptide N-acetylgalactosaminyltransferase 2	1	protein-coding	GalNAc-T2	MIM:602274|HGNC:HGNC:4124|Ensembl:ENSG00000143641|HPRD:03782|Vega:OTTHUMG00000037771
637	0.0254932	0.95199	0.162502	0.0131048	0.0342308	-1.19751	0.0321258	1.20292	0.0068426	1.38435	0.473914	-1.04057	BID	BH3 interacting domain death agonist	22	protein-coding	FP497	MIM:601997|HGNC:HGNC:1050|Ensembl:ENSG00000015475|HPRD:03590|Vega:OTTHUMG00000150087
26353	0.35845	0.00328297	0.699215	0.111965	0.00459964	-1.99048	0.0202674	-1.49988	0.101021	1.23385	0.476267	-1.07557	HSPB8	heat shock 22kDa protein 8	12	protein-coding	CMT2L|DHMN2|E2IG1|H11|HMN2|HMN2A|HSP22	MIM:608014|HGNC:HGNC:30171|Ensembl:ENSG00000152137|HPRD:06420|Vega:OTTHUMG00000168932
7105	0.366647	0.00251431	0.616103	0.950431	0.00698399	-1.13706	0.00670542	-1.13916	0.53307	1.01369	0.483311	1.01557	TSPAN6	tetraspanin 6	X	protein-coding	T245|TM4SF6|TSPAN-6	MIM:300191|HGNC:HGNC:11858|Ensembl:ENSG00000000003|HPRD:02179
100505993	0.227741	0.00357594	0.568167	0.0809598	0.026487	-1.10993	0.00446623	-1.21879	0.0624184	-1.07688	0.500735	1.01968	TMEM210	transmembrane protein 210	9	protein-coding	-	HGNC:HGNC:34059
100874157	0.626713	0.0101265	0.0387688	0.647229	0.0330402	1.26546	0.0208618	1.32365	0.982725	-1.00148	0.512868	-1.04752	LINC00395	long intergenic non-protein coding RNA 395	13	ncRNA	-	HGNC:HGNC:42723|Ensembl:ENSG00000231061
90362	0.293515	0.00849069	0.0195055	0.791848	0.0250498	1.42099	0.0195271	1.47063	0.350858	1.09724	0.537368	1.06021	FAM110B	family with sequence similarity 110, member B	8	protein-coding	C8orf72	MIM:611394|HGNC:HGNC:28587|Ensembl:ENSG00000169122|HPRD:14609|Vega:OTTHUMG00000164282
57449	0.470251	0.00993374	0.0422631	0.897259	0.0240328	-1.22472	0.0272754	-1.21315	0.661818	-1.02339	0.544149	-1.03315	PLEKHG5	pleckstrin homology domain containing, family G (with RhoGef domain) member 5	1	protein-coding	CMTRIC|DSMA4|GEF720|Syx|Tech	MIM:611101|HGNC:HGNC:29105|Ensembl:ENSG00000171680|HPRD:11104|Vega:OTTHUMG00000000905
574461	0.620867	0.0028065	0.0360503	0.233362	0.00493886	-1.50219	0.0125759	-1.33975	0.245194	1.0815	0.554213	-1.03675	MIR520E	microRNA 520e	19	ncRNA	MIRN520E	HGNC:HGNC:32093|Ensembl:ENSG00000207599|miRBase:MI0003143
54497	0.259337	0.0147029	0.00759544	0.654236	0.0290311	1.08451	0.0476824	1.069	0.275109	-1.02776	0.572926	-1.01306	HEATR5B	HEAT repeat containing 5B	2	protein-coding	-	HGNC:HGNC:29273|Ensembl:ENSG00000008869|HPRD:11145|Vega:OTTHUMG00000152158
51195	0.637759	0.00516647	0.0255885	0.261908	0.0085109	-1.38324	0.0240814	-1.24881	0.271628	1.07303	0.587579	-1.03227	RAPGEFL1	Rap guanine nucleotide exchange factor (GEF)-like 1	17	protein-coding	Link-GEFII	HGNC:HGNC:17428|Ensembl:ENSG00000108352|HPRD:17954|Vega:OTTHUMG00000133325
100132386	0.862844	0.00986486	0.833729	0.37665	0.0164288	1.19343	0.0419001	1.13179	0.450642	-1.03183	0.591316	1.02194	KRTAP4-9	keratin associated protein 4-9	17	protein-coding	KAP4.9	HGNC:HGNC:18910|Ensembl:ENSG00000212722|Vega:OTTHUMG00000133584
54800	0.0282215	0.769025	0.583402	0.0168894	0.0356235	1.11751	0.0497012	-1.10213	0.00830994	-1.20943	0.592415	1.01837	KLHL24	kelch-like family member 24	3	protein-coding	DRE1|KRIP6	MIM:611295|HGNC:HGNC:25947|Ensembl:ENSG00000114796|HPRD:16838|Vega:OTTHUMG00000156911
57529	0.454873	0.0107438	0.404	0.991045	0.027698	-1.25306	0.027389	-1.25427	0.582654	-1.03508	0.592711	-1.03408	RGAG1	retrotransposon gag domain containing 1	X	protein-coding	MAR9|MART9	HGNC:HGNC:29245|Ensembl:ENSG00000243978|HPRD:06600|Vega:OTTHUMG00000022196
643253	0.940677	0.0115719	0.0729509	0.505097	0.0428981	-1.12871	0.0210652	-1.17264	0.666119	-1.01719	0.596072	1.02136	CCT6P1	chaperonin containing TCP1, subunit 6 (zeta) pseudogene 1	7	pseudo	CCT6-5P|CCT6AP1	HGNC:HGNC:33094
51451	0.501456	0.00357171	0.139092	0.22921	0.00602128	1.28844	0.0166701	1.19265	0.207139	-1.0599	0.635381	1.01926	LCMT1	leucine carboxyl methyltransferase 1	16	protein-coding	CGI-68|LCMT|PPMT1	MIM:610286|HGNC:HGNC:17557|Ensembl:ENSG00000205629|HPRD:17266|Vega:OTTHUMG00000177182
166785	0.0417268	0.00255776	0.00952507	0.0251742	0.00240874	1.46051	0.0343956	1.15721	0.0126651	-1.23622	0.636207	1.02094	MMAA	methylmalonic aciduria (cobalamin deficiency) cblA type	4	protein-coding	cblA	MIM:607481|HGNC:HGNC:18871|Ensembl:ENSG00000151611|HPRD:07394|Vega:OTTHUMG00000161369
406881	0.236015	0.00991713	0.0476311	0.513917	0.0362358	1.58565	0.0186004	1.81107	0.215142	1.2208	0.637202	1.06885	MIRLET7A1	microRNA let-7a-1	9	ncRNA	LET7A1|MIRNLET7A1|let-7a-1	MIM:605386|HGNC:HGNC:31476|Ensembl:ENSG00000199165|miRBase:MI0000060
84942	0.837039	0.0109224	0.00572761	0.437302	0.0434106	1.16109	0.0189322	1.22799	0.48697	1.03566	0.668188	-1.02121	WDR73	WD repeat domain 73	15	protein-coding	GAMOS|HSPC264	MIM:616144|HGNC:HGNC:25928|Ensembl:ENSG00000177082|HPRD:08608
440829	0.544695	0.00730836	0.540482	0.271432	0.0351334	1.13489	0.011444	1.21189	0.247497	1.0507	0.671005	-1.01633	SHISA8	shisa family member 8	22	protein-coding	C22orf17|Orf26	HGNC:HGNC:18351|Ensembl:ENSG00000234965
26160	0.581789	0.00407911	0.00605071	0.301405	0.017454	1.16901	0.00727861	1.23831	0.279754	1.04397	0.686204	-1.01467	IFT172	intraflagellar transport 172	2	protein-coding	NPHP17|RP71|SLB|SRTD10|osm-1|wim	MIM:607386|HGNC:HGNC:30391|Ensembl:ENSG00000138002|HPRD:09576|Vega:OTTHUMG00000128425
100188953	0.579678	0.0171055	0.0919077	0.946826	0.0440469	-1.30941	0.0408539	-1.32025	0.658369	-1.04013	0.724864	-1.03159	LINC00092	long intergenic non-protein coding RNA 92	9	ncRNA	NCRNA00092|bA346B7.1	HGNC:HGNC:31408|Ensembl:ENSG00000225194
51501	0.545157	0.0083143	0.00596461	0.321203	0.0134715	-1.2721	0.0375058	-1.17797	0.278758	1.06236	0.744584	-1.01652	C11orf73	chromosome 11 open reading frame 73	11	protein-coding	HSPC138|HSPC179|Hikeshi|L7RN6|OPI10	MIM:614908|HGNC:HGNC:26938|Ensembl:ENSG00000149196|HPRD:13701|Vega:OTTHUMG00000167212
245937	0.658377	0.00421501	0.175586	0.988403	0.0112334	1.21256	0.0113591	1.21163	0.759954	1.01158	0.744785	1.01235	DEFB124	defensin, beta 124	20	protein-coding	DEFB-24	HGNC:HGNC:18104|Ensembl:ENSG00000180383|HPRD:18759|Vega:OTTHUMG00000159287
400950	0.0140459	0.868565	0.00418814	0.0181323	0.0407372	-1.07535	0.0492549	1.06961	0.00602398	1.15811	0.765917	1.00687	C2orf91	chromosome 2 open reading frame 91	2	protein-coding	-	HGNC:HGNC:42966|Ensembl:ENSG00000205086|Vega:OTTHUMG00000152307
101929535	0.116456	0.00374226	0.200652	0.178734	0.00583526	-1.5817	0.0194227	-1.34716	0.068791	1.19805	0.776139	1.0204	LOC101929535	uncharacterized LOC101929535	6	ncRNA	-	-
100616230	0.0611047	0.004735	0.844688	0.0851269	0.0373091	-1.17298	0.00560494	-1.37615	0.030689	-1.18787	0.798694	-1.01249	MIR4646	microRNA 4646	6	ncRNA	mir-4646	HGNC:HGNC:41543|Ensembl:ENSG00000266776|miRBase:MI0017273
100302123	0.00640692	0.225643	0.790031	0.00752319	0.0110088	1.1391	0.0396818	-1.08394	0.00254928	-1.24229	0.808065	-1.00614	MIR1275	microRNA 1275	6	ncRNA	MIRN1275|hsa-mir-1275|mir-1275	HGNC:HGNC:35346|Ensembl:ENSG00000221697|miRBase:MI0006415
8520	0.00547888	0.535102	0.00108275	0.00630519	0.0127429	1.08729	0.0222095	-1.07063	0.00214985	-1.16853	0.82264	-1.00383	HAT1	histone acetyltransferase 1	2	protein-coding	KAT1	MIM:603053|HGNC:HGNC:4821|Ensembl:ENSG00000128708|HPRD:04339|Vega:OTTHUMG00000132282
79145	0.0124942	0.724674	0.0145584	0.0144048	0.0441116	-1.14312	0.0300113	1.16837	0.00503502	1.34584	0.860444	1.00767	CHCHD7	coiled-coil-helix-coiled-coil-helix domain containing 7	8	protein-coding	COX23	MIM:611238|HGNC:HGNC:28314|Ensembl:ENSG00000170791|HPRD:13048|Vega:OTTHUMG00000074081
84837	0.0664114	0.00338543	0.0325953	0.0542267	0.0037851	1.31924	0.0308383	1.13897	0.0250303	-1.15133	0.869969	1.00603	ARHGAP5-AS1	ARHGAP5 antisense RNA 1 (head to head)	14	ncRNA	C14orf128	HGNC:HGNC:20279
91057	0.949208	0.00470726	0.689837	0.873494	0.0118033	1.23192	0.0133919	1.22054	0.94597	-1.00279	0.874813	1.00652	CCDC34	coiled-coil domain containing 34	11	protein-coding	L15|NY-REN-41|RAMA3	MIM:612324|HGNC:HGNC:25079|Ensembl:ENSG00000109881|HPRD:14868|Vega:OTTHUMG00000166211
153572	0.36447	0.00798863	0.136719	0.459808	0.0304332	1.19533	0.0148107	1.26302	0.269254	1.06424	0.885959	1.00721	IRX2	iroquois homeobox 2	5	protein-coding	IRXA2	MIM:606198|HGNC:HGNC:14359|Ensembl:ENSG00000170561|HPRD:09368|Vega:OTTHUMG00000090377
102724601	0.261041	0.00387233	0.0607398	0.20802	0.00626561	1.46406	0.0190069	1.29181	0.125625	-1.12371	0.887287	1.00857	LOC102724601	uncharacterized LOC102724601	1	ncRNA	-	Ensembl:ENSG00000227373
538	0.25667	0.00835885	0.0279847	0.288365	0.0397248	1.10166	0.01303	1.15869	0.153882	1.05405	0.94269	1.00217	ATP7A	ATPase, Cu++ transporting, alpha polypeptide	X	protein-coding	DSMAX|MK|MNK|SMAX3	MIM:300011|HGNC:HGNC:869|Ensembl:ENSG00000165240|HPRD:02054|Vega:OTTHUMG00000021885
161582	0.00218177	0.106716	0.127557	0.0156825	0.0143807	-2.85405	0.153974	1.47449	0.0394805	-2.04659	0.00183275	-8.61261	DYX1C1	dyslexia susceptibility 1 candidate 1	15	protein-coding	CILD25|DNAAF4|DYX1|DYXC1|EKN1|RD	MIM:608706|HGNC:HGNC:21493|Ensembl:ENSG00000256061|HPRD:10568|Vega:OTTHUMG00000132008
51348	0.000349152	0.101712	0.0815923	0.0248638	0.0191969	-1.62572	0.281928	1.14789	0.00208804	-2.88917	0.000532485	-5.39159	KLRF1	killer cell lectin-like receptor subfamily F, member 1	12	protein-coding	CLEC5C|NKp80	MIM:605029|HGNC:HGNC:13342|Ensembl:ENSG00000150045|HPRD:05432|Vega:OTTHUMG00000168391
134637	0.000226509	0.0407182	0.220286	0.0282702	0.0133658	1.5475	0.733496	-1.03149	0.000381659	-4.40685	0.0011741	-2.7608	ADAT2	adenosine deaminase, tRNA-specific 2	6	protein-coding	DEADC1|TAD2|dJ20N2|dJ20N2.1	MIM:615388|HGNC:HGNC:21172|Ensembl:ENSG00000189007|Vega:OTTHUMG00000015725
639	3.21672e-05	0.168093	0.0797727	0.0109442	0.0132578	-1.15429	0.0725669	1.07673	0.000141674	-1.96874	6.16168e-05	-2.44685	PRDM1	PR domain containing 1, with ZNF domain	6	protein-coding	BLIMP1|PRDI-BF1	MIM:603423|HGNC:HGNC:9346|Ensembl:ENSG00000057657|HPRD:04572|Vega:OTTHUMG00000015299
10875	6.49662e-05	0.0667125	0.000274537	0.00694771	0.00680564	-1.23032	0.0735566	1.08734	0.000363595	-1.75557	0.000104771	-2.34857	FGL2	fibrinogen-like 2	7	protein-coding	T49|pT49	MIM:605351|HGNC:HGNC:3696|Ensembl:ENSG00000127951|HPRD:16098|Vega:OTTHUMG00000130681
101927692	0.000436854	0.0370986	0.0133153	0.0709215	0.0207509	1.39728	0.594284	1.04537	0.000785342	-2.85012	0.00204452	-2.13231	LOC101927692	uncharacterized LOC101927692	10	ncRNA	-	Ensembl:ENSG00000228484
23397	8.93013e-06	0.0155861	7.25289e-05	0.338114	0.0228073	-1.07298	0.072831	-1.04523	2.66571e-05	-2.03287	2.39125e-05	-2.08683	NCAPH	non-SMC condensin I complex, subunit H	2	protein-coding	BRRN1|CAP-H	MIM:602332|HGNC:HGNC:1112|Ensembl:ENSG00000121152|HPRD:03820|Vega:OTTHUMG00000130451
8330	0.0822161	0.573687	0.153525	0.0249093	0.0423849	-1.60818	0.0867709	1.42019	0.338024	1.17211	0.0174313	-1.94854	HIST1H2AK	histone cluster 1, H2ak	6	protein-coding	H2A/d|H2AFD	MIM:602788|HGNC:HGNC:4726|Ensembl:ENSG00000275221|HPRD:09100|Vega:OTTHUMG00000016382
442895	0.03574	0.110778	0.633075	0.0840456	0.0428597	-1.66882	0.842161	1.03334	0.496461	-1.12376	0.0220831	-1.93789	MIR302C	microRNA 302c	4	ncRNA	MIRN302C|mir-302c	MIM:614598|HGNC:HGNC:31764|Ensembl:ENSG00000199102|miRBase:MI0000773
3823	0.00226609	0.0181031	0.284394	0.147907	0.0181978	1.74915	0.144778	1.26254	0.0036744	-2.6805	0.0115325	-1.93479	KLRC3	killer cell lectin-like receptor subfamily C, member 3	12	protein-coding	NKG2-E|NKG2E	MIM:602892|HGNC:HGNC:6376|Ensembl:ENSG00000205810|HPRD:04203|Vega:OTTHUMG00000167149
81537	7.21097e-05	0.0175589	0.0817658	0.0358344	0.00953734	1.22129	0.483318	1.02721	0.000146247	-2.29279	0.000293978	-1.92844	SGPP1	sphingosine-1-phosphate phosphatase 1	14	protein-coding	SPPase1	MIM:612826|HGNC:HGNC:17720|Ensembl:ENSG00000126821|HPRD:10226|Vega:OTTHUMG00000029080
9363	0.00704318	0.169507	0.042534	0.0705738	0.0485817	-1.29218	0.549128	1.05504	0.0719999	-1.24265	0.00701335	-1.6941	RAB33A	RAB33A, member RAS oncogene family	X	protein-coding	RabS10	MIM:300333|HGNC:HGNC:9773|Ensembl:ENSG00000134594|HPRD:02272|Vega:OTTHUMG00000022391
4864	0.00013178	0.0135894	0.0503881	0.308996	0.019734	1.14781	0.0659019	1.08943	0.000322499	-1.77092	0.000428962	-1.68084	NPC1	Niemann-Pick disease, type C1	18	protein-coding	NPC	MIM:607623|HGNC:HGNC:7897|Ensembl:ENSG00000141458|HPRD:09622|Vega:OTTHUMG00000131873
284129	0.00163288	0.121433	0.0718531	0.0346606	0.0259031	-1.22949	0.35574	1.05613	0.0143129	-1.29356	0.0019274	-1.67968	SLC26A11	solute carrier family 26 (anion exchanger), member 11	17	protein-coding	-	MIM:610117|HGNC:HGNC:14471|Ensembl:ENSG00000181045|HPRD:11569|Vega:OTTHUMG00000133419
6821	0.000278328	0.074231	0.227783	0.0423854	0.0229968	1.20411	0.650375	-1.02186	0.00048801	-2.03264	0.00135916	-1.65198	SUOX	sulfite oxidase	12	protein-coding	-	MIM:606887|HGNC:HGNC:11460|Ensembl:ENSG00000139531|HPRD:06055|Vega:OTTHUMG00000128503
5163	0.000287077	0.214011	0.0787622	0.0276061	0.0288373	1.18704	0.181594	-1.07799	0.000463054	-2.06719	0.0015812	-1.61548	PDK1	pyruvate dehydrogenase kinase, isozyme 1	2	protein-coding	-	MIM:602524|HGNC:HGNC:8809|Ensembl:ENSG00000152256|HPRD:03954|Vega:OTTHUMG00000132285
100616336	0.162003	0.449435	0.0385871	0.0275915	0.0406942	-1.49003	0.111875	1.29343	0.221413	1.19421	0.0254202	-1.61382	MIR548AB	microRNA 548ab	3	ncRNA	-	HGNC:HGNC:41825|Ensembl:ENSG00000265328|miRBase:MI0016752
7349	0.0757136	0.292765	0.245885	0.0461219	0.0483809	-1.43482	0.249258	1.17299	0.691158	1.05022	0.0244281	-1.60255	UCN	urocortin	2	protein-coding	UI|UROC	MIM:600945|HGNC:HGNC:12516|HPRD:02970
9849	0.0036009	0.0311805	0.198421	0.027147	0.0113826	-1.34234	0.891663	1.00785	0.0557752	-1.17422	0.0031259	-1.58858	ZNF518A	zinc finger protein 518A	10	protein-coding	ZNF518	HGNC:HGNC:29009|Ensembl:ENSG00000177853|HPRD:18349|Vega:OTTHUMG00000018828
51645	0.00761972	0.0148585	0.0157787	0.0311325	0.00808997	-1.49286	0.450454	-1.05661	0.16434	-1.12364	0.00538424	-1.58756	PPIL1	peptidylprolyl isomerase (cyclophilin)-like 1	6	protein-coding	CGI-124|CYPL1|PPIase|hCyPX	MIM:601301|HGNC:HGNC:9260|Ensembl:ENSG00000137168|HPRD:03194|Vega:OTTHUMG00000014612
54887	0.0318677	0.0584188	0.366606	0.173989	0.043572	-1.47208	0.455515	-1.10321	0.24643	-1.17946	0.0290098	-1.57383	UHRF1BP1	UHRF1 binding protein 1	6	protein-coding	C6orf107|ICBP90|dJ349A12.1	HGNC:HGNC:21216|Ensembl:ENSG00000065060|HPRD:12838|Vega:OTTHUMG00000014557
692091	0.0411995	0.0292929	0.304153	0.0827858	0.019373	-1.62781	0.405346	-1.10786	0.579788	-1.06783	0.0239056	-1.569	SNORD23	small nucleolar RNA, C/D box 23	19	snoRNA	HBII-115	HGNC:HGNC:32718|Ensembl:ENSG00000221803
54658	0.231305	0.0560922	0.141043	0.00793975	0.00699462	-1.70498	0.10156	1.20691	0.0417265	1.31732	0.0115882	-1.56208	UGT1A1	UDP glucuronosyltransferase 1 family, polypeptide A1	2	protein-coding	BILIQTL1|GNT1|HUG-BR1|UDPGT|UDPGT 1-1|UGT1|UGT1A	MIM:191740|HGNC:HGNC:12530|Ensembl:ENSG00000241635|HPRD:08933|Vega:OTTHUMG00000059117
26222	0.0289704	0.0522234	0.0871778	0.0814775	0.0273259	-1.46092	0.727159	-1.03662	0.405833	-1.0948	0.0190934	-1.54291	DGCR10	DiGeorge syndrome critical region gene 10 (non-protein coding)	22	ncRNA	DGS-B	HGNC:HGNC:17864
10058	0.00135729	0.085736	0.117018	0.0377459	0.0230646	-1.18161	0.516528	1.02883	0.010597	-1.24828	0.00171681	-1.5175	ABCB6	ATP-binding cassette, sub-family B (MDR/TAP), member 6 (Langereis blood group)	2	protein-coding	ABC|ABC14|DUH3|LAN|MCOPCB7|MTABC3|PRP|umat	MIM:605452|HGNC:HGNC:47|Ensembl:ENSG00000115657|HPRD:09261|Vega:OTTHUMG00000133131
407036	0.0023441	0.0429474	0.0389818	0.00792682	0.00629442	-1.28778	0.12757	1.07995	0.0996896	-1.09053	0.00147609	-1.51664	MIR32	microRNA 32	9	ncRNA	MIRN32|hsa-mir-32|miR-32|miRNA32	MIM:609355|HGNC:HGNC:31631|Ensembl:ENSG00000207698|miRBase:MI0000090
3161	0.00282156	0.956472	0.0164892	0.0201063	0.047621	-1.15028	0.0507714	1.14613	0.0487149	-1.1488	0.0023801	-1.51456	HMMR	hyaluronan-mediated motility receptor (RHAMM)	5	protein-coding	CD168|IHABP|RHAMM	MIM:600936|HGNC:HGNC:5012|Ensembl:ENSG00000072571|HPRD:02963|Vega:OTTHUMG00000130381
3978	0.00218045	0.272056	0.0565027	0.0105113	0.0153386	-1.19235	0.0529564	1.11541	0.0597505	-1.10945	0.001579	-1.47552	LIG1	ligase I, DNA, ATP-dependent	19	protein-coding	-	MIM:126391|HGNC:HGNC:6598|Ensembl:ENSG00000105486|HPRD:00534|Vega:OTTHUMG00000183187
391112	0.310039	0.308568	0.274908	0.0367399	0.0421155	-1.44962	0.191306	1.20082	0.190689	1.20123	0.0422137	-1.44912	OR6Y1	olfactory receptor, family 6, subfamily Y, member 1	1	protein-coding	OR1-11|OR6Y2	HGNC:HGNC:14823|Ensembl:ENSG00000197532|HPRD:15071|Vega:OTTHUMG00000019629
64332	0.000257682	0.0148032	0.115771	0.233109	0.018872	1.13698	0.0852066	1.0726	0.000586204	-1.53452	0.000904691	-1.44763	NFKBIZ	nuclear factor of kappa light polypeptide gene enhancer in B-cells inhibitor, zeta	3	protein-coding	IKBZ|INAP|MAIL	MIM:608004|HGNC:HGNC:29805|Ensembl:ENSG00000144802|HPRD:09217|Vega:OTTHUMG00000159194
100859930	0.167283	0.103475	0.458504	0.0356884	0.0244322	-1.49001	0.417524	1.09283	0.286725	1.13015	0.0307695	-1.44082	HEIH	hepatocellular carcinoma up-regulated EZH2-associated long non-coding RNA	5	ncRNA	HCCAT2|LINC-HEIH|LINC00848|lncRNA-HEIH	HGNC:HGNC:45049|Ensembl:ENSG00000278970
94115	0.0448262	0.181007	0.125535	0.0469422	0.0384649	-1.31878	0.358635	1.08831	0.968064	-1.00341	0.0186332	-1.44014	CGB8	chorionic gonadotropin, beta polypeptide 8	19	protein-coding	-	MIM:608827|HGNC:HGNC:16453|Ensembl:ENSG00000213030|HPRD:12311|Vega:OTTHUMG00000180609
101928523	0.000928171	0.00311628	0.87818	0.00216387	0.000931667	-1.33187	0.469524	1.01804	0.101175	-1.05198	0.000493077	-1.42637	LOC101928523	uncharacterized LOC101928523	9	ncRNA	-	-
1750	0.129049	0.209596	0.167361	0.00988459	0.0132961	-1.39252	0.0566934	1.20892	0.0752566	1.18304	0.0111513	-1.42299	DLX6	distal-less homeobox 6	7	protein-coding	-	MIM:600030|HGNC:HGNC:2919|Ensembl:ENSG00000006377|HPRD:02493|Vega:OTTHUMG00000154201
79841	0.0176345	0.140859	0.0106033	0.0613368	0.0402513	-1.24949	0.555965	1.04329	0.285468	-1.08671	0.0122539	-1.41661	AGBL2	ATP/GTP binding protein-like 2	11	protein-coding	CCP2	HGNC:HGNC:26296|Ensembl:ENSG00000165923|HPRD:08039|Vega:OTTHUMG00000165368
79643	0.0718403	0.0192606	0.0222546	0.0167209	0.00682424	-1.51321	0.872836	1.01085	0.230942	1.09729	0.0126968	-1.39401	CHMP6	charged multivesicular body protein 6	17	protein-coding	VPS20	MIM:610901|HGNC:HGNC:25675|Ensembl:ENSG00000176108|HPRD:08564|Vega:OTTHUMG00000177645
8187	0.0154576	0.103884	0.00768654	0.108386	0.0479826	-1.22562	0.976009	-1.00205	0.149427	-1.12887	0.0143294	-1.38073	ZNF239	zinc finger protein 239	10	protein-coding	HOK-2|MOK2	MIM:601069|HGNC:HGNC:13031|Ensembl:ENSG00000196793|HPRD:03044|Vega:OTTHUMG00000018033
282974	0.129137	0.141358	0.571562	0.0529456	0.036719	-1.37079	0.485032	1.07203	0.519293	1.06582	0.0350486	-1.37877	STK32C	serine/threonine kinase 32C	10	protein-coding	PKE|YANK3	HGNC:HGNC:21332|Ensembl:ENSG00000165752|HPRD:18119|Vega:OTTHUMG00000019285
147727	0.0372914	0.0500854	0.00873791	0.00485919	0.0047784	-1.35921	0.0543866	1.1327	0.0683303	1.1198	0.0042992	-1.37487	ILF3-AS1	ILF3 antisense RNA 1 (head to head)	19	ncRNA	-	HGNC:HGNC:27115|Ensembl:ENSG00000267100
101927048	0.0879187	0.0945605	0.713865	0.0706421	0.0354015	-1.36004	0.827342	1.02022	0.868691	1.01526	0.0340046	-1.36669	LOC101927048	uncharacterized LOC101927048	6	ncRNA	-	-
101928448	0.108607	0.0187297	0.704327	0.0272476	0.00865687	-1.52651	0.695254	-1.03013	0.297396	1.09041	0.0210052	-1.359	C5orf67	chromosome 5 open reading frame 67	5	protein-coding	-	HGNC:HGNC:51252|Ensembl:ENSG00000225940|Ensembl:ENST00000438651|Vega:OTTHUMG00000059482
219869	0.716774	0.232345	0.0832226	0.0125924	0.0166535	-1.43155	0.0709154	1.22491	0.0388997	1.29692	0.026513	-1.35207	OR10G8	olfactory receptor, family 10, subfamily G, member 8	11	protein-coding	OR11-274|OR11-282	HGNC:HGNC:14845|Ensembl:ENSG00000234560|HPRD:17665|Vega:OTTHUMG00000165968
105378559	0.632883	0.368005	0.932145	0.0227436	0.0318325	-1.39632	0.103767	1.22478	0.0746896	1.26548	0.0413847	-1.35141	LOC105378559	uncharacterized LOC105378559	10	protein-coding	-	-
101928406	0.00568254	0.00113865	0.00112745	0.000513914	0.000265833	-1.44221	0.0742565	1.05006	0.00773469	1.12307	0.000486356	-1.34845	LOC101928406	uncharacterized LOC101928406	6	ncRNA	-	-
101929128	0.103794	0.528239	0.302049	0.0249607	0.0407008	-1.25236	0.0915102	1.17301	0.278568	1.08968	0.019424	-1.34812	LOC101929128	uncharacterized LOC101929128	8	ncRNA	-	Ensembl:ENSG00000248538
56888	0.000635662	0.00783432	0.0185052	0.0740274	0.00769298	1.24218	0.0805786	1.09184	0.00108945	-1.52923	0.00315185	-1.34415	KCMF1	potassium channel modulatory factor 1	2	protein-coding	DEBT91|FIGC|PCMF|ZZZ1	MIM:614719|HGNC:HGNC:20589|Ensembl:ENSG00000176407|HPRD:13761|Vega:OTTHUMG00000153004
51692	0.00945525	0.0903154	0.00874022	0.0490485	0.0277823	-1.20014	0.636692	1.0241	0.146951	-1.09248	0.0074549	-1.34273	CPSF3	cleavage and polyadenylation specific factor 3, 73kDa	2	protein-coding	CPSF-73|CPSF73	MIM:606029|HGNC:HGNC:2326|Ensembl:ENSG00000119203|HPRD:05825|Vega:OTTHUMG00000090415
5364	0.0145208	0.0577064	0.0194861	0.0470118	0.021393	-1.24251	0.863731	1.0092	0.283314	-1.06602	0.00963427	-1.33673	PLXNB1	plexin B1	3	protein-coding	PLEXIN-B1|PLXN5|SEP	MIM:601053|HGNC:HGNC:9103|Ensembl:ENSG00000164050|HPRD:03032|Vega:OTTHUMG00000133527
100996259	0.27428	0.150073	0.042285	0.0117816	0.013422	-1.36773	0.0850938	1.16303	0.0599704	1.19227	0.0168385	-1.33419	FAM106B	family with sequence similarity 106, member B	17	ncRNA	-	HGNC:HGNC:32450
84808	0.00755418	0.0194866	0.00667125	0.0332584	0.0097719	-1.26453	0.593945	-1.02398	0.151454	-1.07928	0.00550242	-1.33282	PERM1	PPARGC1 and ESRR induced regulator, muscle 1	1	protein-coding	C1orf170	MIM:615921|HGNC:HGNC:28208|Ensembl:ENSG00000187642|Vega:OTTHUMG00000040757
26817	0.0104914	0.0020648	0.00711771	0.0105484	0.00152705	-1.48208	0.0536105	-1.11479	0.994228	-1.00028	0.00391552	-1.32984	SNORD34	small nucleolar RNA, C/D box 34	19	snoRNA	RNU34|U34	HGNC:HGNC:10161|Ensembl:ENSG00000202503
1464	0.00705037	0.0238758	0.88443	0.0958594	0.0181982	-1.23135	0.282131	-1.05959	0.0587509	-1.14082	0.00782699	-1.32575	CSPG4	chondroitin sulfate proteoglycan 4	15	protein-coding	HMW-MAA|MCSP|MCSPG|MEL-CSPG|MSK16|NG2	MIM:601172|HGNC:HGNC:2466|Ensembl:ENSG00000173546|HPRD:03105|Vega:OTTHUMG00000142836
10042	0.00118103	0.0596599	0.010295	0.0737776	0.0279973	1.18147	0.867157	1.00762	0.00182026	-1.55217	0.00670068	-1.32377	HMGXB4	HMG box domain containing 4	22	protein-coding	HMG2L1|HMGBCG|THC211630	MIM:604702|HGNC:HGNC:5003|Ensembl:ENSG00000100281|HPRD:05267|Vega:OTTHUMG00000150439
94274	0.0643811	0.0962471	0.0954707	0.0294026	0.0208581	-1.29804	0.358356	1.06519	0.507012	1.04482	0.017196	-1.32335	PPP1R14A	protein phosphatase 1, regulatory (inhibitor) subunit 14A	19	protein-coding	CPI-17|CPI17|PPP1INL	MIM:608153|HGNC:HGNC:14871|Ensembl:ENSG00000167641|HPRD:16291|Vega:OTTHUMG00000181892
22898	0.444908	0.0859696	0.206579	0.0287596	0.0194974	-1.44392	0.384403	1.08484	0.117394	1.19087	0.0418344	-1.31537	DENND3	DENN/MADD domain containing 3	8	protein-coding	-	HGNC:HGNC:29134|Ensembl:ENSG00000105339|HPRD:11114|Vega:OTTHUMG00000164775
338799	0.00264047	0.034043	0.0745317	0.144762	0.0278313	1.23268	0.30411	1.06666	0.00414366	-1.51439	0.0139498	-1.31043	LINC01089	long intergenic non-protein coding RNA 1089	12	ncRNA	-	HGNC:HGNC:27886|Ensembl:ENSG00000212694
400735	0.165558	0.169088	0.754576	0.0444312	0.0358406	-1.30817	0.357121	1.0835	0.362824	1.08231	0.0354676	-1.30961	PRAMEF4	PRAME family member 4	1	protein-coding	-	HGNC:HGNC:31971|Ensembl:ENSG00000243073|HPRD:17992|Vega:OTTHUMG00000001987
161	0.0093332	0.0783019	0.669731	0.0142537	0.011855	-1.20701	0.173833	1.06268	0.59255	-1.02065	0.00427635	-1.30915	AP2A2	adaptor-related protein complex 2, alpha 2 subunit	11	protein-coding	ADTAB|CLAPA2|HIP-9|HIP9|HYPJ	MIM:607242|HGNC:HGNC:562|Ensembl:ENSG00000183020|HPRD:06256|Vega:OTTHUMG00000165627
283635	0.158514	0.163927	0.187674	0.0348962	0.0300146	-1.30116	0.284201	1.0919	0.291479	1.09014	0.0295407	-1.30326	FAM177A1	family with sequence similarity 177, member A1	14	protein-coding	C14orf24	HGNC:HGNC:19829|Ensembl:ENSG00000151327|HPRD:12644|Vega:OTTHUMG00000140217
100862692	0.00802705	0.0215125	0.0284044	0.170482	0.0218397	1.43695	0.160576	1.1654	0.0105284	-1.60496	0.0494978	-1.30165	DIP2A-IT1	DIP2A intronic transcript 1	21	ncRNA	-	HGNC:HGNC:41430|Ensembl:ENSG00000223692
3376	8.10886e-05	0.0804678	9.13319e-05	0.0174093	0.0136934	-1.05632	0.220718	1.01633	0.000382992	-1.20626	0.000146977	-1.295	IARS	isoleucyl-tRNA synthetase	9	protein-coding	IARS1|ILERS|ILRS|IRS|PRO0785	MIM:600709|HGNC:HGNC:5330|Ensembl:ENSG00000196305|HPRD:02832|Vega:OTTHUMG00000020219
26797	0.000325116	0.215784	0.581972	0.0259781	0.027708	1.1028	0.168873	-1.04495	0.000506914	-1.48575	0.00188127	-1.2893	SNORD52	small nucleolar RNA, C/D box 52	6	snoRNA	RNU52|U52	HGNC:HGNC:10202|Ensembl:ENSG00000201754
25827	0.00772583	0.0136445	0.0183873	0.0162461	0.00561025	-1.25069	0.834726	-1.00713	0.36721	-1.03365	0.00408804	-1.28362	FBXL2	F-box and leucine-rich repeat protein 2	3	protein-coding	FBL2|FBL3	MIM:605652|HGNC:HGNC:13598|Ensembl:ENSG00000153558|HPRD:05736
6891	0.0040109	0.0544011	0.608425	0.174978	0.0417019	1.21154	0.424372	1.05304	0.00613588	-1.47529	0.0212733	-1.28229	TAP2	transporter 2, ATP-binding cassette, sub-family B (MDR/TAP)	6	protein-coding	ABC18|ABCB3|APT2|D6S217E|PSF-2|PSF2|RING11	MIM:170261|HGNC:HGNC:44|Ensembl:ENSG00000204267|HPRD:01360|Vega:OTTHUMG00000031068
51389	0.018425	0.813975	0.343312	0.0206076	0.0438377	-1.13381	0.0579599	1.11851	0.901498	-1.00505	0.00744319	-1.27458	RWDD1	RWD domain containing 1	6	protein-coding	CGI-24|PTD013	HGNC:HGNC:20993|Ensembl:ENSG00000111832|HPRD:15286|Vega:OTTHUMG00000015441
728661	0.0859348	0.122102	0.0373559	0.0170279	0.0160967	-1.2581	0.154302	1.09251	0.203028	1.07871	0.0138815	-1.27421	SLC35E2B	solute carrier family 35, member E2B	1	protein-coding	SLC35E2	HGNC:HGNC:33941|Ensembl:ENSG00000189339|Vega:OTTHUMG00000078639
79637	0.0255328	0.0790003	0.439393	0.0409343	0.0232523	-1.21107	0.598489	1.02653	0.657601	-1.02211	0.0126464	-1.2707	ARMC7	armadillo repeat containing 7	17	protein-coding	-	HGNC:HGNC:26168|Ensembl:ENSG00000125449|HPRD:08649|Vega:OTTHUMG00000179345
101929294	0.0674601	0.104896	0.24124	0.0351781	0.0243704	-1.2435	0.406623	1.05102	0.587824	1.03176	0.019601	-1.26671	LOC101929294	uncharacterized LOC101929294	8	ncRNA	-	-
50507	0.0162061	0.142595	0.0515269	0.0408242	0.0311595	-1.16542	0.372863	1.04254	0.379821	-1.04181	0.00966701	-1.2658	NOX4	NADPH oxidase 4	11	protein-coding	KOX|KOX-1|RENOX	MIM:605261|HGNC:HGNC:7891|Ensembl:ENSG00000086991|HPRD:09243|Vega:OTTHUMG00000167298
28692	0.881397	0.562541	0.00428831	0.0164767	0.0297696	-1.31722	0.0581466	1.23467	0.0377291	1.28564	0.0445901	-1.265	TRAV1-2	T cell receptor alpha variable 1-2	14	other	TCRAV1S2|TCRAV7S2|TRAV12	HGNC:HGNC:12102|IMGT/GENE-DB:TRAV1-2
389383	0.220915	0.621606	0.0685425	0.0273971	0.0478469	-1.20766	0.0904977	1.15433	0.176186	1.10809	0.0290945	-1.25806	CLPSL2	colipase-like 2	6	protein-coding	AAAL3045|C6orf126|UNQ3045|dJ510O8.5	HGNC:HGNC:21250|Ensembl:ENSG00000196748|HPRD:15616|Vega:OTTHUMG00000014581
22858	0.101825	0.182499	0.404796	0.0536574	0.0422266	-1.22529	0.406043	1.05918	0.629218	1.03247	0.0312353	-1.25699	ICK	intestinal cell (MAK-like) kinase	6	protein-coding	ECO|LCK2|MRK	MIM:612325|HGNC:HGNC:21219|Ensembl:ENSG00000112144|HPRD:09996|Vega:OTTHUMG00000014870
9196	0.0310126	0.0190722	0.0977428	0.00621714	0.00385981	-1.27389	0.20433	1.04918	0.119041	1.06639	0.004719	-1.25333	KCNAB3	potassium channel, voltage gated subfamily A regulatory beta subunit 3	17	protein-coding	AKR6A9|KCNA3.1B|KCNA3B|KV-BETA-3	MIM:604111|HGNC:HGNC:6230|Ensembl:ENSG00000170049|HPRD:04983|Vega:OTTHUMG00000108170
187	0.116427	0.0595206	0.170213	0.0214425	0.0136589	-1.28658	0.376706	1.05122	0.211988	1.07928	0.0184752	-1.25313	APLNR	apelin receptor	11	protein-coding	AGTRL1|APJ|APJR|HG11	MIM:600052|HGNC:HGNC:339|Ensembl:ENSG00000134817|HPRD:02503|Vega:OTTHUMG00000167021
24139	0.0336083	0.186	0.0474009	0.0570923	0.0444326	-1.169	0.424587	1.04406	0.647551	-1.02396	0.0175367	-1.24975	EML2	echinoderm microtubule associated protein like 2	19	protein-coding	ELP70|EMAP-2|EMAP2	HGNC:HGNC:18035|Ensembl:ENSG00000125746|HPRD:16860|Vega:OTTHUMG00000182127
79786	0.0247262	0.0071269	0.080907	0.0135575	0.00359026	-1.3217	0.410574	-1.03234	0.514594	1.02489	0.00687681	-1.2492	KLHL36	kelch-like family member 36	16	protein-coding	C16orf44	HGNC:HGNC:17844|HPRD:12675
340441	0.0163238	0.369594	0.0152367	0.0254103	0.0347615	-1.13585	0.11621	1.07877	0.635717	-1.01835	0.0077424	-1.24781	POTEA	POTE ankyrin domain family, member A	8	protein-coding	A26A1|CT104.3|POTE-8|POTE8	MIM:608915|HGNC:HGNC:33893|HPRD:12330
10766	0.941489	0.180783	0.282537	0.0193033	0.0207184	-1.36088	0.135996	1.14939	0.0454049	1.25553	0.049449	-1.24584	TOB2	transducer of ERBB2, 2	22	protein-coding	TOB4|TOBL|TROB2	MIM:607396|HGNC:HGNC:11980|Ensembl:ENSG00000183864|HPRD:09583|Vega:OTTHUMG00000150970
10469	0.00543617	0.00667465	0.000383599	0.0169634	0.00382684	-1.23402	0.269091	-1.0354	0.186346	-1.04488	0.00338361	-1.24532	TIMM44	translocase of inner mitochondrial membrane 44 homolog (yeast)	19	protein-coding	TIM44	MIM:605058|HGNC:HGNC:17316|Ensembl:ENSG00000104980|HPRD:05450|Vega:OTTHUMG00000182478
10903	0.785303	0.439288	0.944615	0.0193859	0.0303834	-1.27436	0.0790564	1.17796	0.0559752	1.20919	0.0406791	-1.24145	MTMR11	myotubularin related protein 11	1	protein-coding	CRA	HGNC:HGNC:24307|Ensembl:ENSG00000014914|HPRD:16748|Vega:OTTHUMG00000012207
10061	0.0063354	0.0161052	0.00962377	0.0306427	0.00841502	-1.19164	0.510316	-1.02126	0.124179	-1.06168	0.00475402	-1.23881	ABCF2	ATP-binding cassette, sub-family F (GCN20), member 2	7	protein-coding	ABC28|EST133090|HUSSY-18|HUSSY18	MIM:612510|HGNC:HGNC:71|Ensembl:ENSG00000033050|HPRD:12403|Vega:OTTHUMG00000154570
84539	0.538587	0.328426	0.609289	0.0187251	0.0260247	-1.2605	0.0903294	1.14893	0.0678176	1.17073	0.032454	-1.23703	MCHR2	melanin-concentrating hormone receptor 2	6	protein-coding	GPR145|GPRv17|MCH-2R|MCH-R2|MCH2|MCH2R|MCHR-2|SLT	MIM:606111|HGNC:HGNC:20867|Ensembl:ENSG00000152034|HPRD:12088
112703	0.39238	0.448863	0.33728	0.0179664	0.0288483	-1.22966	0.0721642	1.15317	0.077928	1.14773	0.0271915	-1.23549	FAM71E1	family with sequence similarity 71, member E1	19	protein-coding	-	HGNC:HGNC:25107|Ensembl:ENSG00000142530|HPRD:18718|Vega:OTTHUMG00000183041
1833	0.121853	0.12417	0.34904	0.061892	0.0378661	-1.23398	0.614566	1.03364	0.623081	1.03278	0.0374892	-1.23501	EPYC	epiphycan	12	protein-coding	DSPG3|PGLB|Pg-Lb|SLRR3B	MIM:601657|HGNC:HGNC:3053|Ensembl:ENSG00000083782|HPRD:15988|Vega:OTTHUMG00000170072
150771	0.0592133	0.494797	0.0201569	0.0309967	0.0468304	-1.15388	0.118188	1.09981	0.577719	1.02764	0.0170299	-1.23492	ITPRIPL1	inositol 1,4,5-trisphosphate receptor interacting protein-like 1	2	protein-coding	KIAA1754L	HGNC:HGNC:29371|Ensembl:ENSG00000198885|HPRD:13893|Vega:OTTHUMG00000155230
440087	0.167612	0.0546643	0.0104942	0.0622882	0.0242823	-1.3041	0.915315	-1.00729	0.496283	1.04975	0.0445512	-1.2333	SMCO3	single-pass membrane protein with coiled-coil domains 3	12	protein-coding	C12orf69	HGNC:HGNC:34401|Ensembl:ENSG00000179256|HPRD:18442|Vega:OTTHUMG00000167474
80072	0.000173306	0.00448569	0.00246858	0.0157895	0.00291895	1.15594	0.14347	1.03231	0.000274232	-1.38057	0.000989727	-1.23292	HEXA-AS1	HEXA antisense RNA 1	15	ncRNA	C15orf34	HGNC:HGNC:25810|Ensembl:ENSG00000260339
158427	0.149192	0.148051	0.467447	0.0504418	0.0364428	-1.22912	0.447333	1.05107	0.444748	1.0514	0.0365854	-1.22873	TSTD2	thiosulfate sulfurtransferase (rhodanese)-like domain containing 2	9	protein-coding	C9orf97	HGNC:HGNC:30087|Ensembl:ENSG00000136925|HPRD:16679|Vega:OTTHUMG00000020328
387748	0.017911	0.0361081	0.0046045	0.12084	0.0265381	-1.18676	0.373152	-1.04476	0.16549	-1.07954	0.0165987	-1.22626	OR56B1	olfactory receptor, family 56, subfamily B, member 1	11	protein-coding	OR11-65|OR56B1P	HGNC:HGNC:15245|Ensembl:ENSG00000181023|HPRD:17748|Vega:OTTHUMG00000066891
4849	0.00223748	0.109926	0.00407284	0.0115449	0.0117442	-1.10789	0.101944	1.04429	0.0563931	-1.05788	0.00166401	-1.22391	CNOT3	CCR4-NOT transcription complex, subunit 3	19	protein-coding	LENG2|NOT3|NOT3H	MIM:604910|HGNC:HGNC:7879|Ensembl:ENSG00000088038|HPRD:05368|Vega:OTTHUMG00000066468
55611	0.349351	0.256372	0.0265006	0.0168204	0.0216101	-1.23561	0.0930273	1.12379	0.0776308	1.13499	0.0245565	-1.22342	OTUB1	OTU deubiquitinase, ubiquitin aldehyde binding 1	11	protein-coding	HSPC263|OTB1|OTU1	MIM:608337|HGNC:HGNC:23077|Ensembl:ENSG00000167770|HPRD:08493
5296	0.396249	0.0271731	0.158114	0.0127036	0.00692461	-1.34619	0.421308	1.0424	0.0536153	1.14821	0.020629	-1.22215	PIK3R2	phosphoinositide-3-kinase, regulatory subunit 2 (beta)	19	protein-coding	MPPH|MPPH1|P85B|p85|p85-BETA	MIM:603157|HGNC:HGNC:8980|Ensembl:ENSG00000105647|HPRD:04404|Vega:OTTHUMG00000183383
57805	0.00299772	0.0180383	0.14963	0.112451	0.0161812	1.23214	0.176281	1.0778	0.00428588	-1.39698	0.0180633	-1.22199	CCAR2	cell cycle and apoptosis regulator 2	8	protein-coding	DBC-1|DBC1|KIAA1967|NET35|p30 DBC|p30DBC	MIM:607359|HGNC:HGNC:23360|Ensembl:ENSG00000158941|HPRD:09159|Vega:OTTHUMG00000162249
147339	0.081335	0.174469	0.0297142	0.0529286	0.0408928	-1.18738	0.414326	1.04815	0.736289	1.01856	0.0275178	-1.22188	C18orf25	chromosome 18 open reading frame 25	18	protein-coding	ARKL1|RNF111L1	HGNC:HGNC:28172|Ensembl:ENSG00000152242|HPRD:12690|Vega:OTTHUMG00000179190
55677	0.0531535	0.124943	0.066097	0.0518971	0.0340247	-1.1808	0.522652	1.03285	0.984014	1.00097	0.0216229	-1.2184	IWS1	IWS1 homolog (S. cerevisiae)	2	protein-coding	-	HGNC:HGNC:25467|Ensembl:ENSG00000163166|HPRD:07639|Vega:OTTHUMG00000131527
1785	0.0323676	0.0851561	0.725465	0.108065	0.0425972	-1.16878	0.86332	-1.00864	0.362615	-1.05043	0.0234374	-1.2172	DNM2	dynamin 2	19	protein-coding	CMT2M|CMTDI1|CMTDIB|DI-CMTB|DYN2|DYNII|LCCS5	MIM:602378|HGNC:HGNC:2974|Ensembl:ENSG00000079805|HPRD:03852|Vega:OTTHUMG00000180694
5456	0.408377	0.440403	0.576675	0.0336866	0.0470847	-1.21238	0.1384	1.12582	0.145404	1.12244	0.045321	-1.21602	POU3F4	POU class 3 homeobox 4	X	protein-coding	BRAIN-4|BRN-4|BRN4|DFN3|DFNX2|OCT-9|OTF-9|OTF9	MIM:300039|HGNC:HGNC:9217|HPRD:02076
55835	0.0111379	0.0302857	0.140657	0.491502	0.0458191	1.20293	0.116007	1.1307	0.0201669	-1.2887	0.0417979	-1.21131	CENPJ	centromere protein J	13	protein-coding	BM032|CENP-J|CPAP|LAP|LIP1|MCPH6|SASS4|SCKL4|Sas-4	MIM:609279|HGNC:HGNC:17272|Ensembl:ENSG00000151849|HPRD:09876|Vega:OTTHUMG00000016595
84959	0.00338668	0.0177383	0.00225802	0.00710529	0.00405073	-1.15397	0.283049	1.02358	0.264396	-1.02476	0.00174913	-1.21042	UBASH3B	ubiquitin associated and SH3 domain containing B	11	protein-coding	STS-1|STS1|TULA-2|TULA2|p70	MIM:609201|HGNC:HGNC:29884|Ensembl:ENSG00000154127|HPRD:16463|Vega:OTTHUMG00000166025
406911	0.00177045	0.287015	0.00059549	0.0105986	0.0157471	-1.08408	0.0519831	1.05232	0.0399474	-1.05836	0.00138494	-1.20737	MIR125B1	microRNA 125b-1	11	ncRNA	MIRN125B1|mir-125b-1	MIM:610104|HGNC:HGNC:31506|Ensembl:ENSG00000207971|miRBase:MI0000446
9858	0.193266	0.126919	0.797912	0.0443095	0.0310184	-1.22507	0.443393	1.04757	0.322479	1.06435	0.0382226	-1.20575	PPP1R26	protein phosphatase 1, regulatory subunit 26	9	protein-coding	KIAA0649	MIM:614056|HGNC:HGNC:29089|Ensembl:ENSG00000196422|HPRD:11099|Vega:OTTHUMG00000020904
2161	0.0164552	0.0118324	0.0549578	0.0789137	0.0104887	-1.22439	0.134665	-1.07439	0.208601	-1.05791	0.013084	-1.20561	F12	coagulation factor XII (Hageman factor)	5	protein-coding	HAE3|HAEX|HAF	MIM:610619|HGNC:HGNC:3530|Ensembl:ENSG00000131187|HPRD:01992|Vega:OTTHUMG00000163403
7690	0.0165767	0.01976	0.0186456	0.350976	0.027929	-1.19364	0.0920045	-1.11419	0.0762189	-1.12487	0.0243216	-1.20508	ZNF131	zinc finger protein 131	5	protein-coding	ZBTB35|pHZ-10	MIM:604073|HGNC:HGNC:12915|Ensembl:ENSG00000172262|Vega:OTTHUMG00000162223
125061	0.528471	0.015177	0.0433646	0.0147307	0.00564185	-1.37927	0.971457	1.00175	0.0537153	1.14917	0.0263311	-1.20234	AFMID	arylformamidase	17	protein-coding	FKF|KF|KFA	HGNC:HGNC:20910|Ensembl:ENSG00000183077|HPRD:16478|Vega:OTTHUMG00000153957
51454	0.0515472	0.472052	0.569919	0.02111	0.033643	-1.1306	0.0827312	1.08821	0.423415	1.03092	0.0126471	-1.19343	GULP1	GULP, engulfment adaptor PTB domain containing 1	2	protein-coding	CED-6|CED6|GULP	MIM:608165|HGNC:HGNC:18649|Ensembl:ENSG00000144366|HPRD:12181|Vega:OTTHUMG00000132647
4123	0.0763068	0.105516	0.89153	0.074108	0.0386937	-1.17582	0.795529	1.01308	0.982136	1.00112	0.0322933	-1.18987	MAN2C1	mannosidase, alpha, class 2C, member 1	15	protein-coding	MAN6A8|MANA|MANA1	MIM:154580|HGNC:HGNC:6827|Ensembl:ENSG00000140400|HPRD:01109|Vega:OTTHUMG00000172698
285762	0.0489767	0.0361529	0.574486	0.0538359	0.0177532	-1.20234	0.729625	-1.01484	0.936504	-1.00337	0.0210848	-1.18874	LOC285762	uncharacterized LOC285762	6	ncRNA	-	-
102724307	0.064502	0.0609753	0.856385	0.0620804	0.0257724	-1.18937	0.988472	-1.00066	0.975618	1.00139	0.0265933	-1.18693	CYP17A1-AS1	CYP17A1 antisense RNA 1	10	ncRNA	CYP17A1OS|bA753C18.3	HGNC:HGNC:31671|Ensembl:ENSG00000203886
81894	0.231553	0.686215	0.0187482	0.0258377	0.0481584	-1.14849	0.0802587	1.11791	0.160018	1.08289	0.028482	-1.18563	SLC25A28	solute carrier family 25 (mitochondrial iron transporter), member 28	10	protein-coding	MFRN2|MRS3/4|MRS4L|NPD016	MIM:609767|HGNC:HGNC:23472|Ensembl:ENSG00000155287|Vega:OTTHUMG00000018886
11215	0.000437236	0.0262884	0.000472252	0.0254217	0.0100421	-1.06784	0.972753	1.00042	0.0027663	-1.10837	0.000641643	-1.18406	AKAP11	A kinase (PRKA) anchor protein 11	13	protein-coding	AKAP-11|AKAP220|PPP1R44|PRKA11	MIM:604696|HGNC:HGNC:369|Ensembl:ENSG00000023516|HPRD:05261|Vega:OTTHUMG00000016805
51065	0.00493374	0.0543378	0.114235	0.0766315	0.0270713	-1.09926	0.785982	-1.00696	0.0419334	-1.08307	0.00558303	-1.18236	RPS27L	ribosomal protein S27-like	15	protein-coding	-	MIM:612055|HGNC:HGNC:18476|HPRD:18003
79674	0.59229	0.0297532	0.778425	0.0103578	0.00638895	-1.28928	0.279999	1.05004	0.0353389	1.14542	0.0204765	-1.18192	VEPH1	ventricular zone expressed PH domain-containing 1	3	protein-coding	MELT|VEPH	MIM:609594|HGNC:HGNC:25735|Ensembl:ENSG00000197415|HPRD:07782|Vega:OTTHUMG00000158711
153910	0.00435354	0.223103	0.0173346	0.0251228	0.0274497	-1.08248	0.159089	1.03734	0.0816485	-1.05208	0.0034462	-1.18138	LOC153910	uncharacterized LOC153910	6	ncRNA	-	Ensembl:ENSG00000236366
6623	0.00300987	0.0145238	0.0059434	0.153636	0.0157818	-1.11283	0.108161	-1.05014	0.0159394	-1.1124	0.00468514	-1.17879	SNCG	synuclein, gamma (breast cancer-specific protein 1)	10	protein-coding	BCSG1|SR	MIM:602998|HGNC:HGNC:11141|Ensembl:ENSG00000173267|HPRD:04297|Vega:OTTHUMG00000018656
101927360	0.168368	0.059838	0.934316	0.0558775	0.0240488	-1.22339	0.955387	1.00289	0.447773	1.04232	0.0416074	-1.17712	LINC01103	long intergenic non-protein coding RNA 1103	2	ncRNA	-	HGNC:HGNC:49225|Ensembl:ENSG00000234781
55168	0.12341	0.0727386	0.615214	0.0257239	0.0167984	-1.19498	0.390852	1.03748	0.25127	1.05354	0.0214327	-1.17677	MRPS18A	mitochondrial ribosomal protein S18A	6	protein-coding	HumanS18b|MRP-S18-3|MRPS18-3|S18bmt	MIM:611981|HGNC:HGNC:14515|Ensembl:ENSG00000096080|HPRD:14780|Vega:OTTHUMG00000014750
338657	0.0460925	0.0659602	0.677112	0.071311	0.0291001	-1.15623	0.951314	-1.00244	0.723716	-1.0144	0.0236653	-1.17003	CCDC84	coiled-coil domain containing 84	11	protein-coding	DLNB14	HGNC:HGNC:30460|Ensembl:ENSG00000186166|HPRD:13234|Vega:OTTHUMG00000166348
56123	0.1083	0.152261	0.177122	0.0791105	0.0492781	-1.1559	0.650479	1.02296	0.819425	1.01133	0.0408189	-1.16919	PCDHB13	protocadherin beta 13	5	protein-coding	PCDH-BETA13	MIM:606339|HGNC:HGNC:8684|HPRD:06957
23102	0.0277278	0.025075	0.0202117	0.15318	0.0232045	-1.16976	0.206987	-1.06031	0.232099	-1.05604	0.0248674	-1.16505	TBC1D2B	TBC1 domain family, member 2B	15	protein-coding	-	HGNC:HGNC:29183|Ensembl:ENSG00000167202|HPRD:08310|Vega:OTTHUMG00000152885
4780	0.00803748	0.0104449	0.00216506	0.024459	0.00587927	-1.15488	0.355921	-1.0225	0.234152	-1.03083	0.00502425	-1.16427	NFE2L2	nuclear factor, erythroid 2-like 2	2	protein-coding	HEBP1|NRF2	MIM:600492|HGNC:HGNC:7782|Ensembl:ENSG00000116044|HPRD:02732|Vega:OTTHUMG00000133620
728637	0.95541	0.0381966	0.754286	0.0197354	0.0105304	-1.31	0.523982	1.03445	0.0467912	1.16645	0.0499502	-1.16175	MEIKIN	meiotic kinetochore factor	5	protein-coding	-	MIM:616232|HGNC:HGNC:51253|Ensembl:ENSG00000164398|Ensembl:ENSG00000239642|Ensembl:ENST00000616644|Vega:OTTHUMG00000059633
164380	0.486299	0.0362097	0.328832	0.00790189	0.0058639	-1.29744	0.149291	1.07385	0.0149794	1.20502	0.0293297	-1.15621	CST13P	cystatin 13, pseudogene	20	pseudo	CSTT|CTES6	HGNC:HGNC:44335|Ensembl:ENSG00000204663
6143	0.282847	0.012601	0.15156	0.00770114	0.00362303	-1.39484	0.518638	1.02955	0.0121096	1.24336	0.0365602	-1.15498	RPL19	ribosomal protein L19	17	protein-coding	L19	MIM:180466|HGNC:HGNC:10312|Ensembl:ENSG00000108298|HPRD:01594|Vega:OTTHUMG00000178979
102724502	0.26817	0.125913	0.00937098	0.0175557	0.016654	-1.17549	0.15662	1.06459	0.0949751	1.08353	0.0227435	-1.15494	LOC102724502	uncharacterized LOC102724502	21	ncRNA	-	Ensembl:ENSG00000228961
23440	0.0128904	0.154539	0.739216	0.061899	0.0425133	-1.08687	0.523672	1.0178	0.185501	-1.04285	0.0100542	-1.15362	OTP	orthopedia homeobox	5	protein-coding	-	MIM:604529|HGNC:HGNC:8518|HPRD:05166
84919	0.00181072	0.0145346	0.00164722	0.066858	0.0112356	1.15677	0.204169	1.04295	0.00250059	-1.27891	0.0119555	-1.15307	PPP1R15B	protein phosphatase 1, regulatory subunit 15B	1	protein-coding	CREP	MIM:613257|HGNC:HGNC:14951|Ensembl:ENSG00000158615|HPRD:17892|Vega:OTTHUMG00000036105
693135	0.304116	0.0047097	0.027039	0.00259619	0.0012488	-1.33973	0.307716	1.03036	0.00494622	1.20024	0.0105409	-1.1501	MIR551A	microRNA 551a	1	ncRNA	MIRN551A|mir-551a	MIM:615148|HGNC:HGNC:32806|Ensembl:ENSG00000207776|miRBase:MI0003556
89941	0.0123011	0.0775381	0.00212045	0.014926	0.0121746	-1.10731	0.186286	1.03249	0.812127	-1.00487	0.00508413	-1.14885	RHOT2	ras homolog family member T2	16	protein-coding	ARHT2|C16orf39|MIRO-2|MIRO2|RASL	MIM:613889|HGNC:HGNC:21169|Ensembl:ENSG00000140983|HPRD:15248|Vega:OTTHUMG00000121139
100128317	0.835509	0.135224	0.37456	0.022754	0.0205406	-1.21299	0.20289	1.07223	0.0625118	1.13263	0.0485898	-1.14831	LOC100128317	uncharacterized LOC100128317	7	ncRNA	-	Ensembl:ENSG00000233491
100616351	0.0658417	0.110196	0.0118633	0.0498192	0.0310893	-1.13077	0.553903	1.02148	0.820117	1.00796	0.0237329	-1.14593	MIR4670	microRNA 4670	9	ncRNA	-	HGNC:HGNC:41862|Ensembl:ENSG00000264158|miRBase:MI0017301
1118	0.0519845	0.01116	0.0342565	0.180835	0.0138236	-1.22676	0.0711456	-1.11386	0.396572	-1.03954	0.0411546	-1.14491	CHIT1	chitinase 1 (chitotriosidase)	1	protein-coding	CHI3|CHIT|CHITD	MIM:600031|HGNC:HGNC:1936|Ensembl:ENSG00000133063|HPRD:02494|Vega:OTTHUMG00000042126
3660	0.125757	0.0197894	0.00951932	0.0226505	0.0081217	-1.19993	0.884249	-1.0046	0.213249	1.04672	0.0198342	-1.14112	IRF2	interferon regulatory factor 2	4	protein-coding	IRF-2	MIM:147576|HGNC:HGNC:6117|Ensembl:ENSG00000168310|HPRD:00962|Vega:OTTHUMG00000160606
84186	0.0753881	0.0343187	0.0469122	0.088452	0.0220829	-1.16986	0.455828	-1.03109	0.904567	-1.00468	0.0354357	-1.13989	ZCCHC7	zinc finger, CCHC domain containing 7	9	protein-coding	AIR1|HSPC086	HGNC:HGNC:26209|Ensembl:ENSG00000147905|HPRD:15703|Vega:OTTHUMG00000019915
100302166	0.161561	0.00484089	0.0141392	0.0209942	0.00343942	-1.27327	0.117733	-1.06394	0.162103	1.05397	0.0209766	-1.13546	MIR1322	microRNA 1322	8	ncRNA	MIRN1322|hsa-mir-1322	HGNC:HGNC:35374|miRBase:MI0006653
23015	0.00130415	0.0761685	0.00120516	0.013813	0.0114761	1.16142	0.170575	-1.04949	0.00123576	-1.38233	0.0184821	-1.13409	GOLGA8A	golgin A8 family, member A	15	protein-coding	GM88	MIM:616180|HGNC:HGNC:31972|Ensembl:ENSG00000175265|HPRD:09974
5480	0.228696	0.00514808	0.173219	0.0130458	0.0029228	-1.26037	0.239721	-1.03845	0.0745353	1.0718	0.0170088	-1.1324	PPIC	peptidylprolyl isomerase C (cyclophilin C)	5	protein-coding	CYPC	MIM:123842|HGNC:HGNC:9256|Ensembl:ENSG00000168938|HPRD:00459|Vega:OTTHUMG00000128921
84889	0.0578864	0.00609905	0.00114561	0.026635	0.00438485	-1.20616	0.134772	-1.0501	0.499854	1.01856	0.0153828	-1.12769	SLC7A3	solute carrier family 7 (cationic amino acid transporter, y+ system), member 3	X	protein-coding	ATRC3|CAT-3|CAT3	MIM:300443|HGNC:HGNC:11061|Ensembl:ENSG00000165349|HPRD:02343|Vega:OTTHUMG00000021780
80032	0.197735	0.0534369	0.781765	0.0378534	0.0181573	-1.16598	0.765295	1.01072	0.269696	1.04505	0.0347004	-1.12768	ZNF556	zinc finger protein 556	19	protein-coding	-	HGNC:HGNC:25669|Ensembl:ENSG00000172000|HPRD:15839|Vega:OTTHUMG00000180501
80152	0.867753	0.118088	0.0230853	0.0114316	0.0119869	-1.18739	0.0958389	1.07823	0.0268437	1.13605	0.0318088	-1.12695	CENPT	centromere protein T	16	protein-coding	C16orf56|CENP-T	MIM:611510|HGNC:HGNC:25787|Ensembl:ENSG00000102901|Vega:OTTHUMG00000173071
100616481	0.287623	0.283696	0.211944	0.0441801	0.0461735	-1.12049	0.244174	1.05129	0.241837	1.05162	0.046494	-1.12013	MIR4423	microRNA 4423	1	ncRNA	mir-4423	HGNC:HGNC:41784|Ensembl:ENSG00000266110|miRBase:MI0016760
6429	0.00897768	0.0678921	0.00712852	0.121351	0.0396035	-1.06847	0.674814	-1.00881	0.0692597	-1.05399	0.0101601	-1.11631	SRSF4	serine/arginine-rich splicing factor 4	1	protein-coding	SFRS4|SRP75	MIM:601940|HGNC:HGNC:10786|Ensembl:ENSG00000116350|HPRD:09052|Vega:OTTHUMG00000003663
23109	0.0524091	0.0793786	0.104065	0.109372	0.0411266	-1.10314	0.816069	-1.00726	0.583613	-1.01761	0.031957	-1.11447	DDN	dendrin	12	protein-coding	-	MIM:610588|HGNC:HGNC:24458|Ensembl:ENSG00000181418|HPRD:10294|Vega:OTTHUMG00000156183
349667	0.177471	0.0157154	0.0860353	0.0469622	0.0101139	-1.19321	0.316161	-1.03712	0.364084	1.03294	0.0380979	-1.11381	RTN4RL2	reticulon 4 receptor-like 2	11	protein-coding	NGRH1|NgR2	MIM:610462|HGNC:HGNC:23053|Ensembl:ENSG00000186907|HPRD:11524|Vega:OTTHUMG00000167028
9407	0.807883	0.0298683	0.613534	0.0219354	0.00990079	-1.20125	0.754546	1.01077	0.0617738	1.09545	0.0460851	-1.10839	TMPRSS11D	transmembrane protease, serine 11D	4	protein-coding	HAT	MIM:605369|HGNC:HGNC:24059|Ensembl:ENSG00000153802|HPRD:05642|Vega:OTTHUMG00000129300
6734	0.12401	0.0840906	0.047021	0.0447085	0.0253183	-1.11505	0.618684	1.0146	0.455498	1.02265	0.0308364	-1.10627	SRPR	signal recognition particle receptor (docking protein)	11	protein-coding	DP|Sralpha	MIM:182180|HGNC:HGNC:11307|Ensembl:ENSG00000182934|HPRD:01645|Vega:OTTHUMG00000165826
10499	0.0982383	0.0236104	0.001541	0.00500855	0.00368383	-1.12526	0.109988	1.03256	0.0370438	1.05246	0.00612254	-1.10399	NCOA2	nuclear receptor coactivator 2	8	protein-coding	GRIP1|KAT13C|NCoA-2|SRC2|TIF2|bHLHe75	MIM:601993|HGNC:HGNC:7669|Ensembl:ENSG00000140396|HPRD:09066|Vega:OTTHUMG00000164671
51196	0.00483041	0.0407628	0.113029	0.265111	0.0421472	1.07691	0.236129	1.03262	0.00807855	-1.1467	0.0222001	-1.09954	PLCE1	phospholipase C, epsilon 1	10	protein-coding	NPHS3|PLCE|PPLC	MIM:608414|HGNC:HGNC:17175|Ensembl:ENSG00000138193|HPRD:07087|Vega:OTTHUMG00000018789
113146	0.334431	0.0171562	0.00386558	0.00886171	0.00453648	-1.23173	0.428298	1.02501	0.0144002	1.14854	0.0394768	-1.09925	AHNAK2	AHNAK nucleoprotein 2	14	protein-coding	C14orf78	MIM:608570|HGNC:HGNC:20125|Ensembl:ENSG00000185567|Vega:OTTHUMG00000170765
79650	0.00562799	0.0230012	0.0335836	0.828329	0.0487837	1.06358	0.0635147	1.05679	0.0136387	-1.10538	0.0163548	-1.09832	USB1	U6 snRNA biogenesis 1	16	protein-coding	C16orf57|HVSL1|Mpn1|PN|hUsb1	MIM:613276|HGNC:HGNC:25792|Ensembl:ENSG00000103005|HPRD:07815|Vega:OTTHUMG00000133456
6621	0.00514667	0.0971145	0.525392	0.100828	0.0442351	1.08375	0.978461	1.0007	0.00630209	-1.17977	0.0378227	-1.08937	SNAPC4	small nuclear RNA activating complex, polypeptide 4, 190kDa	9	protein-coding	PTFalpha|SNAP190	MIM:602777|HGNC:HGNC:11137|Ensembl:ENSG00000165684|HPRD:04146|Vega:OTTHUMG00000020929
8492	0.0633218	0.0489553	0.00213107	0.158314	0.0369747	-1.0926	0.413149	-1.02364	0.525006	-1.01784	0.0436907	-1.08641	PRSS12	protease, serine, 12 (neurotrypsin, motopsin)	4	protein-coding	BSSP-3|BSSP3|MRT1	MIM:606709|HGNC:HGNC:9477|Ensembl:ENSG00000164099|HPRD:05989|Vega:OTTHUMG00000161166
101928453	0.0918888	0.0248031	0.412236	0.114856	0.0202499	-1.11912	0.254832	-1.03559	0.873745	-1.00431	0.0461365	-1.08533	LOC101928453	uncharacterized LOC101928453	10	ncRNA	-	-
1890	0.155159	0.0324281	0.0265173	0.0555641	0.0169393	-1.10381	0.639693	-1.01067	0.473249	1.01688	0.0397414	-1.07403	TYMP	thymidine phosphorylase	22	protein-coding	ECGF|ECGF1|MEDPS1|MNGIE|MTDPS1|PDECGF|TP|hPD-ECGF	MIM:131222|HGNC:HGNC:3148|Ensembl:ENSG00000025708|HPRD:08833|Vega:OTTHUMG00000150249
642475	0.0448028	0.0212195	0.0161501	0.00345793	0.0027788	-1.19022	0.0652896	1.05581	0.00361318	1.17247	0.0358789	-1.0718	MROH6	maestro heat-like repeat family member 6	8	protein-coding	C8orf73	HGNC:HGNC:27814|Ensembl:ENSG00000204839|Vega:OTTHUMG00000165164
285326	0.546259	0.0118775	0.00857581	0.00962244	0.00397426	-1.12618	0.781195	1.00448	0.0340986	1.05611	0.0185749	-1.07113	LINC00692	long intergenic non-protein coding RNA 692	3	ncRNA	-	HGNC:HGNC:27708|Ensembl:ENSG00000230891
150165	0.0812302	0.101606	0.0902245	0.0514192	0.030398	-1.05694	0.606798	1.00822	0.719378	1.00566	0.0270325	-1.05964	XKR3	XK, Kell blood group complex subunit-related family, member 3	22	protein-coding	XRG3|XTES	MIM:611674|HGNC:HGNC:28778|Ensembl:ENSG00000172967|HPRD:14692|Vega:OTTHUMG00000143726
7922	0.000635917	0.0018049	0.0226639	0.00340836	0.000879494	1.08311	0.239771	1.00869	0.000470452	-1.10359	0.0189803	-1.02776	SLC39A7	solute carrier family 39 (zinc transporter), member 7	6	protein-coding	D6S115E|D6S2244E|H2-KE4|HKE4|KE4|RING5|ZIP7	MIM:601416|HGNC:HGNC:4927|Ensembl:ENSG00000112473|HPRD:09028|Vega:OTTHUMG00000031238
27033	0.41776	0.166482	0.00152633	0.0180416	0.0190675	1.06776	0.132854	-1.0295	0.075511	-1.03865	0.0280397	1.05836	ZBTB32	zinc finger and BTB domain containing 32	19	protein-coding	FAXF|FAZF|Rog|TZFP|ZNF538	MIM:605859|HGNC:HGNC:16763|Ensembl:ENSG00000011590|HPRD:12055|Vega:OTTHUMG00000048118
9148	0.138323	0.129104	0.0449703	0.0491284	0.0334188	1.06001	0.484018	-1.0125	0.459179	-1.0133	0.0346113	1.05917	NEURL1	neuralized E3 ubiquitin protein ligase 1	10	protein-coding	NEUR1|NEURL|RNF67|bA416N2.1|neu|neu-1	MIM:603804|HGNC:HGNC:7761|Ensembl:ENSG00000107954|HPRD:04815|Vega:OTTHUMG00000018995
55017	0.00396207	0.0121248	0.00377689	0.164393	0.0141919	-1.07825	0.0832458	-1.03816	0.00596664	1.10796	0.0215315	1.06676	C14orf119	chromosome 14 open reading frame 119	14	protein-coding	-	HGNC:HGNC:20270|Ensembl:ENSG00000179933|HPRD:16595|Vega:OTTHUMG00000028717
7158	0.0771188	0.0232232	0.0196627	0.00526137	0.00377642	1.17815	0.121712	-1.04366	0.0058651	-1.15109	0.0455555	1.06819	TP53BP1	tumor protein p53 binding protein 1	15	protein-coding	53BP1|p202|p53BP1	MIM:605230|HGNC:HGNC:11999|Ensembl:ENSG00000067369|HPRD:05569|Vega:OTTHUMG00000059757
728640	0.00349187	0.0147212	0.741509	0.371645	0.0226535	-1.05977	0.06498	-1.03894	0.00675975	1.09401	0.0136275	1.07251	FAM133CP	family with sequence similarity 133, member A pseudogene	10	pseudo	-	HGNC:HGNC:44190
100499489	0.00133866	0.00559388	0.00202527	0.011481	0.00289638	-1.17887	0.338062	-1.02101	0.00118278	1.25016	0.0224641	1.08275	LOC100499489	uncharacterized LOC100499489	10	ncRNA	-	-
55586	0.0244468	0.0193021	0.101236	0.371255	0.0280994	1.09267	0.0868139	1.0573	0.111311	1.05087	0.0338062	1.08603	MIOX	myo-inositol oxygenase	22	protein-coding	ALDRL6	MIM:606774|HGNC:HGNC:14522|Ensembl:ENSG00000100253|HPRD:12443|Vega:OTTHUMG00000150207
1716	0.00409956	0.0552725	0.044502	0.0404448	0.0191941	-1.1304	0.789254	1.0078	0.00393665	1.2402	0.0495368	1.08864	DGUOK	deoxyguanosine kinase	2	protein-coding	MTDPS3|dGK	MIM:601465|HGNC:HGNC:2858|Ensembl:ENSG00000114956|HPRD:03273|Vega:OTTHUMG00000129819
84219	0.185737	0.00363928	0.00102108	0.011842	0.00227814	1.2123	0.139967	1.0401	0.0751607	-1.05419	0.0146015	1.10565	WDR24	WD repeat domain 24	16	protein-coding	C16orf21|JFP7	HGNC:HGNC:20852|Ensembl:ENSG00000127580|HPRD:15665|Vega:OTTHUMG00000090421
81502	0.0140654	0.010131	0.565819	0.0947972	0.0101158	1.12165	0.0954387	1.04861	0.146636	1.03918	0.0127118	1.11157	HM13	histocompatibility (minor) 13	20	protein-coding	H13|IMP1|IMPAS|IMPAS-1|MSTP086|PSENL3|PSL3|SPP|SPPL1|dJ324O17.1	MIM:607106|HGNC:HGNC:16435|Ensembl:ENSG00000101294|HPRD:06166|Vega:OTTHUMG00000032175
93185	0.88381	0.051601	0.0132558	0.0177063	0.0113627	1.18653	0.338047	-1.03547	0.0476235	-1.10462	0.0403153	1.11226	IGSF8	immunoglobulin superfamily, member 8	1	protein-coding	CD316|CD81P3|EWI-2|EWI2|KCT-4|LIR-D1|PGRL	MIM:606644|HGNC:HGNC:17813|Ensembl:ENSG00000162729|HPRD:09438|Vega:OTTHUMG00000024075
57188	0.0589012	0.0219196	0.142454	0.193529	0.0233744	1.15128	0.150321	1.06525	0.424619	1.03078	0.0463068	1.11402	ADAMTSL3	ADAMTS-like 3	15	protein-coding	ADAMTSL-3	MIM:609199|HGNC:HGNC:14633|Ensembl:ENSG00000156218|HPRD:12426|Vega:OTTHUMG00000147363
100169851	0.0355554	0.0153591	0.738903	0.0178376	0.00626907	1.13455	0.862312	1.00347	0.49717	-1.01422	0.00958981	1.11478	PATE3	prostate and testis expressed 3	11	protein-coding	HEL-127|PATE-DJ	HGNC:HGNC:35426|Ensembl:ENSG00000236027|Vega:OTTHUMG00000165857
8161	0.0670688	0.133442	0.0520417	0.0844939	0.0477187	1.09753	0.74811	-1.01015	0.860009	1.00552	0.0322748	1.1148	COIL	coilin	17	protein-coding	CLN80|p80-coilin	MIM:600272|HGNC:HGNC:2184|Ensembl:ENSG00000121058|HPRD:02605|Vega:OTTHUMG00000178126
3444	0.282979	0.429358	0.00827675	0.0341712	0.0469957	1.10824	0.142731	-1.06417	0.188315	-1.05488	0.0383026	1.118	IFNA7	interferon, alpha 7	9	protein-coding	IFN-alphaJ|IFNA-J	MIM:147567|HGNC:HGNC:5428|Ensembl:ENSG00000214042|HPRD:08857|Vega:OTTHUMG00000019662
541468	0.00195825	0.0349961	0.0145497	0.0529235	0.0172709	-1.11402	0.718046	-1.00898	0.00249354	1.23786	0.014764	1.12114	LURAP1	leucine rich adaptor protein 1	1	protein-coding	C1orf190|LRAP35a|LRP35A	MIM:616129|HGNC:HGNC:32327|Ensembl:ENSG00000171357|HPRD:18478|Vega:OTTHUMG00000007605
81619	0.29641	0.112408	0.449796	0.0475342	0.0305012	1.15099	0.521862	-1.02662	0.254544	-1.05238	0.0497499	1.12281	TSPAN14	tetraspanin 14	10	protein-coding	DC-TM4F2|TM4SF14	HGNC:HGNC:23303|Ensembl:ENSG00000108219|HPRD:18196|Vega:OTTHUMG00000018615
10969	0.949985	0.031016	0.743017	0.0192583	0.00937846	1.24321	0.628979	-1.01973	0.0455885	-1.12792	0.0490342	1.12396	EBNA1BP2	EBNA1 binding protein 2	1	protein-coding	EBP2|NOBP|P40	MIM:614443|HGNC:HGNC:15531|Ensembl:ENSG00000117395|HPRD:16849|Vega:OTTHUMG00000007284
9455	0.0832122	0.031858	0.0869175	0.122091	0.0245772	1.16863	0.323035	1.04472	0.784829	1.01113	0.0449881	1.13106	HOMER2	homer scaffolding protein 2	15	protein-coding	ACPD|CPD|HOMER-2|VESL-2	MIM:604799|HGNC:HGNC:17513|Ensembl:ENSG00000103942|HPRD:07269|Vega:OTTHUMG00000172462
6663	0.00759104	0.0116061	0.00891112	0.019388	0.00560251	1.12245	0.552027	1.01083	0.282689	1.02128	0.00438288	1.13405	SOX10	SRY (sex determining region Y)-box 10	22	protein-coding	DOM|PCWH|WS2E|WS4|WS4C	MIM:602229|HGNC:HGNC:11190|Ensembl:ENSG00000100146|HPRD:03752|Vega:OTTHUMG00000149913
84179	0.45704	0.530761	0.0433401	0.0254683	0.0414709	1.13354	0.0930837	-1.09292	0.102106	-1.08883	0.0385088	1.13779	MFSD7	major facilitator superfamily domain containing 7	4	protein-coding	LP2561	HGNC:HGNC:26177|Ensembl:ENSG00000169026|HPRD:08650|Vega:OTTHUMG00000119001
9473	0.00257243	0.0494946	0.0103987	0.0321472	0.0158915	-1.17633	0.700993	1.01399	0.00262347	1.35789	0.0290363	1.13842	THEMIS2	thymocyte selection associated family member 2	1	protein-coding	C1orf38|ICB-1	HGNC:HGNC:16839|Ensembl:ENSG00000130775|HPRD:12728|Vega:OTTHUMG00000003735
2548	0.287536	0.0118687	0.0410466	0.0439846	0.00824566	1.28573	0.227234	1.06273	0.240823	-1.06035	0.0463393	1.14099	GAA	glucosidase, alpha; acid	17	protein-coding	LYAG	MIM:606800|HGNC:HGNC:4065|Ensembl:ENSG00000171298|HPRD:06006|Vega:OTTHUMG00000177537
100874234	0.0216514	0.0494788	0.00693793	0.00851421	0.00698068	1.12867	0.125008	-1.03931	0.298109	-1.02318	0.00492934	1.14646	CACNA1C-AS4	CACNA1C antisense RNA 4	12	ncRNA	-	HGNC:HGNC:40116|Ensembl:ENSG00000256025
101928516	0.159075	0.0198547	0.0508319	0.0190429	0.00742977	1.21883	0.963119	-1.00153	0.146121	-1.0613	0.0194461	1.15018	LOC101928516	uncharacterized LOC101928516	6	ncRNA	-	Ensembl:ENSG00000223786
27346	0.00146393	0.0946789	0.00632211	0.0338296	0.0226222	-1.11906	0.424162	1.02423	0.00176375	1.31856	0.0124361	1.15041	TMEM97	transmembrane protein 97	17	protein-coding	MAC30	MIM:612912|HGNC:HGNC:28106|Ensembl:ENSG00000109084|HPRD:14343|Vega:OTTHUMG00000132497
56938	0.00805714	0.00961601	0.914989	0.020737	0.00519256	1.14582	0.382691	1.01906	0.287087	1.02418	0.00467909	1.15158	ARNTL2	aryl hydrocarbon receptor nuclear translocator-like 2	12	protein-coding	BMAL2|CLIF|MOP9|PASD9|bHLHe6	MIM:614517|HGNC:HGNC:18984|Ensembl:ENSG00000029153|HPRD:16507|Vega:OTTHUMG00000169257
152330	0.0199585	0.0181086	0.014332	0.195174	0.0204179	1.15851	0.120022	1.07294	0.134267	1.06882	0.0219203	1.15406	CNTN4	contactin 4	3	protein-coding	AXCAM|BIG-2	MIM:607280|HGNC:HGNC:2174|Ensembl:ENSG00000144619|HPRD:16239|Vega:OTTHUMG00000119031
54620	0.597576	0.00516394	0.576731	0.0105813	0.0026657	1.44957	0.328649	1.04777	0.0209397	-1.196	0.035954	1.15675	FBXL19	F-box and leucine-rich repeat protein 19	16	protein-coding	CXXC11|Fbl19|JHDM1C	MIM:609085|HGNC:HGNC:25300|Ensembl:ENSG00000099364|HPRD:12366|Vega:OTTHUMG00000132403
574444	0.0383381	0.0471929	0.0329551	0.00852079	0.00685413	1.15631	0.130509	-1.04602	0.158568	-1.04148	0.00630102	1.16135	MIR491	microRNA 491	9	ncRNA	MIRN491|hsa-mir-491|mir-491	HGNC:HGNC:32076|miRBase:MI0003126
51559	0.000728847	0.0322265	0.358584	0.0158705	0.00854651	-1.15029	0.474048	1.01868	0.000847904	1.36313	0.00686424	1.1633	NT5DC3	5-nucleotidase domain containing 3	12	protein-coding	TU12B1-TY|TU12B1TY	MIM:611076|HGNC:HGNC:30826|Ensembl:ENSG00000111696|HPRD:18241|Vega:OTTHUMG00000157017
5825	0.172321	0.0358319	0.0520778	0.057479	0.0182674	1.23441	0.685124	1.02025	0.451916	-1.03943	0.0428965	1.164	ABCD3	ATP-binding cassette, sub-family D (ALD), member 3	1	protein-coding	ABC43|CBAS5|PMP70|PXMP1|ZWS2	MIM:170995|HGNC:HGNC:67|Ensembl:ENSG00000117528|HPRD:01368|Vega:OTTHUMG00000010717
65263	0.00862939	0.00368774	0.0830769	0.0214482	0.00291052	1.20303	0.0720713	1.05773	0.308315	1.0255	0.00494788	1.16638	PYCRL	pyrroline-5-carboxylate reductase-like	8	protein-coding	PYCR3	MIM:616408|HGNC:HGNC:25846|Ensembl:ENSG00000104524|HPRD:15196|Vega:OTTHUMG00000157010
100505625	0.75155	0.176473	0.00449753	0.0121231	0.014577	1.24312	0.0796987	-1.1178	0.0262458	-1.1912	0.0365131	1.16652	LOC100505625	uncharacterized LOC100505625	5	ncRNA	-	Ensembl:ENSG00000248677
101929590	0.109058	0.0934032	0.142004	0.0947432	0.0417191	1.17368	0.991732	1.00053	0.919888	-1.00512	0.0456125	1.16708	NRG3-AS1	NRG3 antisense RNA 1	10	ncRNA	C10orf100|Em:AC010157.1	HGNC:HGNC:31429|Ensembl:ENSG00000225738
100188947	0.180114	0.0577799	0.11612	0.00594034	0.00578834	1.34557	0.0654593	-1.12655	0.00847716	-1.29637	0.0335229	1.1693	HECTD2-AS1	HECTD2 antisense RNA 1	10	ncRNA	-	HGNC:HGNC:48679
728294	0.000309689	0.351382	0.0371893	0.0217153	0.0300766	-1.06093	0.101642	1.03613	0.000469657	1.28838	0.00187272	1.17204	D2HGDH	D-2-hydroxyglutarate dehydrogenase	2	protein-coding	D2HGD	MIM:609186|HGNC:HGNC:28358|Ensembl:ENSG00000180902|HPRD:14502|Vega:OTTHUMG00000151474
51184	0.0363564	0.0206238	0.0245377	0.390077	0.0302627	1.21601	0.0904156	1.13222	0.161743	1.09755	0.0469396	1.17876	GPN3	GPN-loop GTPase 3	12	protein-coding	ATPBD1C	HGNC:HGNC:30186|Ensembl:ENSG00000111231|HPRD:17498|Vega:OTTHUMG00000169524
147694	0.0154856	0.0465644	0.00963898	0.0837315	0.0258882	1.13667	0.644365	1.01602	0.183437	1.055	0.0128873	1.18028	ZNF548	zinc finger protein 548	19	protein-coding	-	HGNC:HGNC:26561|Ensembl:ENSG00000188785|HPRD:15832|Vega:OTTHUMG00000183281
4725	0.00247652	0.0208933	0.00475591	0.0800586	0.0153864	-1.18559	0.279319	-1.04587	0.00335502	1.33814	0.0165181	1.18043	NDUFS5	NADH dehydrogenase (ubiquinone) Fe-S protein 5, 15kDa (NADH-coenzyme Q reductase)	1	protein-coding	CI-15k|CI15K	MIM:603847|HGNC:HGNC:7712|Ensembl:ENSG00000168653|HPRD:11961|Vega:OTTHUMG00000007497
63923	0.151668	0.203457	0.631225	0.0242047	0.0256562	1.17284	0.162506	-1.07364	0.200196	-1.06513	0.0225449	1.18221	TNN	tenascin N	1	protein-coding	TN-W	HGNC:HGNC:22942|Ensembl:ENSG00000120332|Vega:OTTHUMG00000034882
574487	0.0033952	0.0191784	0.0230867	0.0449395	0.0111885	1.121	0.429427	1.01872	0.0348712	1.07768	0.00356958	1.18588	MIR518E	microRNA 518e	19	ncRNA	MIRN518E|mir-518e	HGNC:HGNC:32119|Ensembl:ENSG00000207987|miRBase:MI0003169
339416	0.900067	0.0237216	0.996853	0.0138097	0.00681229	1.35438	0.553331	-1.03063	0.0372524	-1.17631	0.0325691	1.18665	ANKRD45	ankyrin repeat domain 45	1	protein-coding	CT117	HGNC:HGNC:24786|HPRD:13501
57478	0.909779	0.179771	0.143109	0.0179161	0.0195834	1.25779	0.125134	-1.11165	0.0472366	-1.17732	0.0415014	1.18764	USP31	ubiquitin specific peptidase 31	16	protein-coding	-	HGNC:HGNC:20060|Ensembl:ENSG00000103404|HPRD:15634|Vega:OTTHUMG00000094793
392	0.0141365	0.00303086	0.000958677	0.005188	0.00142305	1.25113	0.366117	1.02097	0.217491	-1.03087	0.00304129	1.18874	ARHGAP1	Rho GTPase activating protein 1	11	protein-coding	CDC42GAP|RHOGAP|RHOGAP1|p50rhoGAP	MIM:602732|HGNC:HGNC:673|Ensembl:ENSG00000175220|HPRD:04108|Vega:OTTHUMG00000166567
196951	0.197437	0.0072708	0.133631	0.0217834	0.00449528	1.37649	0.227397	1.06453	0.147246	-1.0836	0.0234705	1.1933	FAM227B	family with sequence similarity 227, member B	15	protein-coding	C15orf33	HGNC:HGNC:26543|Ensembl:ENSG00000166262|HPRD:08139|Vega:OTTHUMG00000172328
6193	0.00124931	0.36435	0.00947602	0.0270187	0.0362029	-1.12251	0.124978	1.06976	0.00146987	1.43613	0.0112064	1.19596	RPS5	ribosomal protein S5	19	protein-coding	S5	MIM:603630|HGNC:HGNC:10426|Ensembl:ENSG00000083845|HPRD:04695|Vega:OTTHUMG00000183530
238	0.0928392	0.0282709	0.0294278	0.0896001	0.0196675	1.27463	0.36395	1.05834	0.979248	-1.0015	0.0402553	1.20256	ALK	anaplastic lymphoma receptor tyrosine kinase	2	protein-coding	CD246|NBLST3	MIM:105590|HGNC:HGNC:427|Ensembl:ENSG00000171094|HPRD:00104|Vega:OTTHUMG00000152034
80008	0.00512087	0.0150944	0.00321887	0.617614	0.0288824	-1.16483	0.0505425	-1.13008	0.011144	1.24218	0.0168779	1.20512	TMEM156	transmembrane protein 156	4	protein-coding	-	HGNC:HGNC:26260|Ensembl:ENSG00000121895|HPRD:08022|Vega:OTTHUMG00000128582
56851	0.468024	0.253425	0.225229	0.0262454	0.0299984	1.23232	0.153242	-1.1074	0.103714	-1.13206	0.0399002	1.20548	EMC7	ER membrane protein complex subunit 7	15	protein-coding	C11orf3|C15orf24|HT022|ORF1-FL1	HGNC:HGNC:24301|Ensembl:ENSG00000134153|HPRD:12670|Vega:OTTHUMG00000129367
5281	0.423569	0.0112314	0.00279602	0.0146616	0.00479789	1.39537	0.740361	1.01614	0.0602541	-1.13858	0.0238382	1.20607	PIGF	phosphatidylinositol glycan anchor biosynthesis, class F	2	protein-coding	-	MIM:600153|HGNC:HGNC:8962|Ensembl:ENSG00000151665|HPRD:02539|Vega:OTTHUMG00000128816
57282	0.0409298	0.232667	0.00581965	0.0535386	0.0477615	1.14058	0.339447	-1.04705	0.817482	1.01027	0.0190029	1.2065	SLC4A10	solute carrier family 4, sodium bicarbonate transporter, member 10	2	protein-coding	NBCn2|NCBE	MIM:605556|HGNC:HGNC:13811|Ensembl:ENSG00000144290|Vega:OTTHUMG00000153938
677843	0.588908	0.0341646	0.0605545	0.00430766	0.00383636	1.35449	0.0609867	-1.11498	0.00937562	-1.24854	0.0143953	1.2096	SNORA77	small nucleolar RNA, H/ACA box 77	1	snoRNA	ACA63	HGNC:HGNC:32663|Ensembl:ENSG00000221643
100423028	0.00567301	0.0590651	0.00654387	0.103562	0.033412	-1.24472	0.674729	-1.02751	0.00684049	1.47895	0.0422554	1.22086	MIR4254	microRNA 4254	1	ncRNA	-	HGNC:HGNC:38193|Ensembl:ENSG00000266580|miRBase:MI0015862
55090	0.0127732	0.0295981	0.0235122	0.289312	0.0348252	1.16973	0.159626	1.08259	0.0637827	1.13041	0.0183156	1.2214	MED9	mediator complex subunit 9	17	protein-coding	MED25	MIM:609878|HGNC:HGNC:25487|Ensembl:ENSG00000141026|HPRD:14383|Vega:OTTHUMG00000059293
84527	0.0118477	0.00791125	0.00374179	0.0459104	0.00645469	1.24733	0.119775	1.07246	0.217308	1.05177	0.00838947	1.22326	ZNF559	zinc finger protein 559	19	protein-coding	NBLA00121	HGNC:HGNC:28197|Ensembl:ENSG00000188321|HPRD:18352|Vega:OTTHUMG00000179942
9728	0.00169056	0.0979017	0.27657	0.0995646	0.0441204	-1.11943	0.990327	-1.00044	0.00261871	1.36875	0.00935673	1.22327	SECISBP2L	SECIS binding protein 2-like	15	protein-coding	SBP2L|SLAN	MIM:615756|HGNC:HGNC:28997|Ensembl:ENSG00000138593|HPRD:17181|Vega:OTTHUMG00000172194
100329109	0.00291151	0.0133232	0.0102854	0.109335	0.0129669	1.14756	0.12293	1.05666	0.0176346	1.13094	0.00415514	1.22823	GCSHP3	glycine cleavage system protein H (aminomethyl carrier) pseudogene 3	2	pseudo	-	HGNC:HGNC:43929
57505	0.0394389	0.20429	0.0551139	0.0343122	0.0329192	1.16536	0.237452	-1.06176	0.897999	-1.00569	0.0146473	1.23033	AARS2	alanyl-tRNA synthetase 2, mitochondrial	6	protein-coding	AARSL|COXPD8|LKENP|MT-ALARS|MTALARS	MIM:612035|HGNC:HGNC:21022|Ensembl:ENSG00000124608|HPRD:12397|Vega:OTTHUMG00000014766
101928580	0.00989996	0.0478626	0.0096162	0.126005	0.0324652	1.14984	0.480911	1.0301	0.0765505	1.10314	0.0110664	1.23137	LOC101928580	uncharacterized LOC101928580	11	ncRNA	-	Ensembl:ENSG00000246211
10478	0.646481	0.115259	0.57224	0.0242677	0.0199886	1.34146	0.247676	-1.09702	0.0784985	-1.18524	0.0441974	1.24161	SLC25A17	solute carrier family 25 (mitochondrial carrier; peroxisomal membrane protein, 34kDa), member 17	22	protein-coding	PMP34	MIM:606795|HGNC:HGNC:10987|Ensembl:ENSG00000100372|HPRD:08425|Vega:OTTHUMG00000151139
642236	0.275009	0.00046986	0.283541	0.000773764	0.000212601	1.54647	0.165851	1.03721	0.00287374	-1.19823	0.00164937	1.24433	FRG1JP	FSHD region gene 1 family member J, pseudogene	9	pseudo	-	HGNC:HGNC:51768
79639	0.663327	0.028398	0.166914	0.0219906	0.00966273	1.45621	0.79372	-1.01832	0.0702122	-1.19169	0.0412534	1.24436	TMEM53	transmembrane protein 53	1	protein-coding	NET4	HGNC:HGNC:26186|Ensembl:ENSG00000126106|HPRD:07989|Vega:OTTHUMG00000007833
100302159	0.172115	0.189336	0.9844	0.0340323	0.0315806	1.24188	0.248691	-1.08433	0.266756	-1.08024	0.0301942	1.24659	MIR548F3	microRNA 548f-3	5	ncRNA	MIR548F-3|MIRN548F3|hsa-mir-548f-3	HGNC:HGNC:35307|Ensembl:ENSG00000221436|miRBase:MI0006376
1903	0.0384953	0.0173086	0.669813	0.315828	0.0240766	1.32296	0.0848712	1.18251	0.19744	1.1152	0.0440845	1.24766	S1PR3	sphingosine-1-phosphate receptor 3	9	protein-coding	EDG-3|EDG3|LPB3|S1P3	MIM:601965|HGNC:HGNC:3167|Ensembl:ENSG00000213694|HPRD:03572|Vega:OTTHUMG00000020173
8427	0.0879134	0.270361	0.659769	0.0451501	0.045772	1.19659	0.258092	-1.07869	0.602783	-1.03204	0.0260581	1.25067	ZNF282	zinc finger protein 282	7	protein-coding	HUB1	MIM:603397|HGNC:HGNC:13076|Ensembl:ENSG00000170265|HPRD:04549|Vega:OTTHUMG00000158974
442319	0.0545831	0.40659	0.0112464	0.0159124	0.0250427	1.18221	0.0671835	-1.11938	0.277806	-1.05447	0.0109025	1.25499	ZNF727	zinc finger protein 727	7	protein-coding	ZNF727P	HGNC:HGNC:22785|Ensembl:ENSG00000214652|Vega:OTTHUMG00000156536
441307	0.797925	0.0305731	0.115569	0.0207405	0.00970956	1.48972	0.694438	-1.02965	0.0590725	-1.22208	0.0435595	1.25515	HRAT92	heart tissue-associated transcript 92	7	ncRNA	-	Ensembl:ENSG00000223855
407008	0.538849	0.283139	0.0101929	0.014688	0.0202625	1.28716	0.0754318	-1.16112	0.0529936	-1.18956	0.0264964	1.25638	MIR223	microRNA 223	X	ncRNA	MIRN223|miRNA223|mir-223	MIM:300694|HGNC:HGNC:31603|Ensembl:ENSG00000207939|miRBase:MI0000300
51441	0.00589659	0.0496648	0.00420121	0.0319708	0.015869	1.15983	0.695184	-1.01303	0.106169	1.07101	0.00461426	1.25837	YTHDF2	YTH N(6)-methyladenosine RNA binding protein 2	1	protein-coding	CAHL|HGRG8|NY-REN-2	MIM:610640|HGNC:HGNC:31675|Ensembl:ENSG00000198492|HPRD:06587|Vega:OTTHUMG00000003648
1796	0.29495	0.378249	0.105255	0.0145911	0.0226553	1.25144	0.0637476	-1.16046	0.0731646	-1.15055	0.020489	1.26222	DOK1	docking protein 1, 62kDa (downstream of tyrosine kinase 1)	2	protein-coding	P62DOK	MIM:602919|HGNC:HGNC:2990|Ensembl:ENSG00000115325|HPRD:04228|Vega:OTTHUMG00000129956
79628	0.047985	0.072651	0.079821	0.049316	0.0248634	1.23975	0.75567	-1.01766	0.981345	1.0013	0.019873	1.26328	SH3TC2	SH3 domain and tetratricopeptide repeats 2	5	protein-coding	CMT4C|MNMN	MIM:608206|HGNC:HGNC:29427|HPRD:10496
115110	0.614677	0.511207	0.0274519	0.0136206	0.0242959	1.27746	0.0504564	-1.2019	0.0457207	-1.21098	0.0263842	1.26788	LOC115110	uncharacterized LOC115110	1	ncRNA	-	-
7267	0.00138588	0.0250606	0.000726597	0.00457826	0.00355814	1.16294	0.0889961	-1.04572	0.0708372	1.05072	0.00085686	1.2778	TTC3	tetratricopeptide repeat domain 3	21	protein-coding	DCRR1|RNF105|TPRDIII	MIM:602259|HGNC:HGNC:12393|Ensembl:ENSG00000182670|HPRD:03773|Vega:OTTHUMG00000086654
4357	0.148178	0.131408	0.889437	0.0179128	0.0171935	1.28365	0.155579	-1.10313	0.142771	-1.10816	0.0180758	1.27782	MPST	mercaptopyruvate sulfurtransferase	22	protein-coding	MST|TST2|TUM1	MIM:602496|HGNC:HGNC:7223|Ensembl:ENSG00000128309|HPRD:11896|Vega:OTTHUMG00000150543
9117	0.0142944	0.0344005	0.0604997	0.320653	0.0408772	1.21045	0.174284	1.10309	0.0682637	1.16709	0.0208442	1.28068	SEC22C	SEC22 homolog C, vesicle trafficking protein	3	protein-coding	SEC22L3	MIM:604028|HGNC:HGNC:16828|Ensembl:ENSG00000093183|HPRD:04938|Vega:OTTHUMG00000131797
4632	0.0345816	0.373218	0.148647	0.0273721	0.0369827	1.17869	0.124755	-1.10166	0.821525	-1.01133	0.0120682	1.28397	MYL1	myosin, light chain 1, alkali; skeletal, fast	2	protein-coding	MLC1F|MLC3F	MIM:160780|HGNC:HGNC:7582|Ensembl:ENSG00000168530|HPRD:01180|Vega:OTTHUMG00000132992
63901	0.00012797	0.00440154	0.000233604	0.00429408	0.00158134	1.12354	0.965206	-1.0005	0.00105908	1.14276	0.000162804	1.28458	FAM111A	family with sequence similarity 111, member A	11	protein-coding	GCLEB|KCS2	MIM:615292|HGNC:HGNC:24725|Ensembl:ENSG00000166801|HPRD:07015|Vega:OTTHUMG00000167280
9298	0.575586	0.00540729	0.55112	0.013538	0.00305819	1.70986	0.249583	1.09034	0.0470752	-1.21905	0.0254703	1.2864	SNORD31	small nucleolar RNA, C/D box 31	11	snoRNA	RNU31|U31	MIM:603230|HGNC:HGNC:10158
131149	0.226241	0.103242	0.449003	0.0227606	0.0182334	1.3329	0.250637	-1.09074	0.141243	-1.12913	0.0257001	1.28757	OTOL1	otolin 1	3	protein-coding	C1QTNF15	HGNC:HGNC:34071|Ensembl:ENSG00000182447|Vega:OTTHUMG00000159074
80270	0.0720861	0.123677	0.91669	0.0167043	0.0159677	1.27434	0.14928	-1.09944	0.229954	-1.07663	0.0127074	1.30133	HSD3B7	hydroxy-delta-5-steroid dehydrogenase, 3 beta- and steroid delta-isomerase 7	16	protein-coding	CBAS1|PFIC4|SDR11E3	MIM:607764|HGNC:HGNC:18324|Ensembl:ENSG00000099377|HPRD:09680|Vega:OTTHUMG00000132417
9934	0.899124	0.730968	0.00541984	0.0204317	0.0408692	1.32103	0.0615713	-1.26537	0.0538004	-1.28278	0.0463273	1.3031	P2RY14	purinergic receptor P2Y, G-protein coupled, 14	3	protein-coding	BPR105|GPR105|P2Y14	MIM:610116|HGNC:HGNC:16442|Ensembl:ENSG00000174944|HPRD:08820|Vega:OTTHUMG00000159859
79607	0.0090779	0.0119749	0.140181	0.136051	0.0130851	1.28019	0.0924631	1.12037	0.0654769	1.14158	0.0106745	1.30443	FAM118B	family with sequence similarity 118, member B	11	protein-coding	-	MIM:616587|HGNC:HGNC:26110|Ensembl:ENSG00000197798|HPRD:07952|Vega:OTTHUMG00000165817
50508	0.0371852	0.670941	0.223042	0.0178931	0.0348185	1.18252	0.0570316	-1.14729	0.476453	-1.03769	0.00981516	1.30742	NOX3	NADPH oxidase 3	6	protein-coding	GP91-3|MOX-2	MIM:607105|HGNC:HGNC:7890|Ensembl:ENSG00000074771|HPRD:06165|Vega:OTTHUMG00000015883
9741	0.00654476	0.0562944	0.781067	0.0795933	0.0282056	1.17631	0.786326	1.01213	0.0599716	1.12764	0.00694761	1.31055	LAPTM4A	lysosomal protein transmembrane 4 alpha	2	protein-coding	HUMORF13|LAPTM4|MBNT|Mtrp	HGNC:HGNC:6924|Ensembl:ENSG00000068697|HPRD:13959|Vega:OTTHUMG00000090750
26270	0.0552183	0.0405496	0.9723	0.0106835	0.00745119	1.33082	0.211137	-1.07238	0.157673	-1.08611	0.00847739	1.31399	FBXO6	F-box protein 6	1	protein-coding	FBG2|FBS2|FBX6|Fbx6b	MIM:605647|HGNC:HGNC:13585|Ensembl:ENSG00000116663|HPRD:07291|Vega:OTTHUMG00000002229
130576	0.016787	0.483356	0.0618442	0.0225964	0.0359463	1.16513	0.0874157	-1.11111	0.744518	1.01515	0.00741736	1.31421	LYPD6B	LY6/PLAUR domain containing 6B	2	protein-coding	CT116|LYPD7	HGNC:HGNC:27018|Ensembl:ENSG00000150556|HPRD:14045|Vega:OTTHUMG00000153743
166968	0.123686	0.0935923	0.574449	0.0774728	0.0371607	1.34566	0.888356	-1.01272	0.738208	-1.03083	0.0433864	1.32202	MIER3	mesoderm induction early response 1, family member 3	5	protein-coding	-	HGNC:HGNC:26678|Ensembl:ENSG00000155545|HPRD:08199|Vega:OTTHUMG00000059589
92370	0.0123604	0.803758	0.596458	0.0206189	0.0435258	1.14547	0.0584683	-1.12787	0.560023	1.02672	0.00597958	1.32646	PXYLP1	2-phosphoxylose phosphatase 1	3	protein-coding	ACPL2|HEL124|XYLP	HGNC:HGNC:26303|Ensembl:ENSG00000155893|HPRD:08675|Vega:OTTHUMG00000160171
9121	0.00610238	0.0184614	0.215319	0.0974958	0.0154665	1.24262	0.202951	1.07321	0.0481164	1.15107	0.00707894	1.33276	SLC16A5	solute carrier family 16 (monocarboxylate transporter), member 5	17	protein-coding	MCT5|MCT6	MIM:603879|HGNC:HGNC:10926|Ensembl:ENSG00000170190|HPRD:04856|Vega:OTTHUMG00000179277
340351	0.0554379	0.0772842	0.0342129	0.0495632	0.025765	1.3087	0.724112	-1.02558	0.925262	-1.00666	0.0215668	1.3333	AGBL3	ATP/GTP binding protein-like 3	7	protein-coding	CCP3	HGNC:HGNC:27981|Ensembl:ENSG00000146856|HPRD:14175|Vega:OTTHUMG00000155406
116150	0.0103323	0.00221469	0.831236	0.00170259	0.000696032	1.43255	0.559727	-1.01623	0.0381563	-1.09123	0.00133747	1.33409	NUS1	NUS1 dehydrodolichyl diphosphate synthase subunit	6	protein-coding	C6orf68|MGC:7199|NgBR|TANGO14	MIM:610463|HGNC:HGNC:21042|Ensembl:ENSG00000153989|HPRD:12894|Vega:OTTHUMG00000015458
112950	0.00373049	0.0265917	0.00572897	0.461154	0.0400262	1.16936	0.106065	1.10835	0.0135521	1.26538	0.00762892	1.33503	MED8	mediator complex subunit 8	1	protein-coding	ARC32	MIM:607956|HGNC:HGNC:19971|Ensembl:ENSG00000159479|HPRD:06991|Vega:OTTHUMG00000007421
100652853	0.0494664	0.147404	0.0630501	0.0273221	0.0241927	1.27311	0.234939	-1.08831	0.593673	-1.03457	0.0144562	1.33925	LINC01023	long intergenic non-protein coding RNA 1023	5	ncRNA	HP07349	HGNC:HGNC:49004|Ensembl:ENSG00000272523
114884	0.166155	0.171353	0.039015	0.0391725	0.0331516	1.33773	0.310704	-1.09905	0.317965	-1.09719	0.0326608	1.33999	OSBPL10	oxysterol binding protein-like 10	3	protein-coding	ORP10|OSBP9	MIM:606738|HGNC:HGNC:16395|HPRD:09480
105369155	0.0629429	0.0102604	0.0102489	0.0284729	0.00622954	1.51623	0.290012	1.08035	0.499331	-1.04728	0.0166803	1.3401	LOC105369155	uncharacterized LOC105369155	16	protein-coding	-	-
114801	9.00984e-05	0.00680615	0.783489	0.023503	0.00445991	1.10157	0.185926	1.02155	0.000408185	1.24362	0.000168308	1.34103	TMEM200A	transmembrane protein 200A	6	protein-coding	KIAA1913|TTMA|TTMC	HGNC:HGNC:21075|Ensembl:ENSG00000164484|HPRD:13901|Vega:OTTHUMG00000015557
389203	0.107112	0.0555746	0.24128	0.0586149	0.0237046	1.40653	0.965174	1.0038	0.653973	-1.0405	0.0338575	1.34666	SMIM20	small integral membrane protein 20	4	protein-coding	C4orf52	HGNC:HGNC:37260|Ensembl:ENSG00000250317|Vega:OTTHUMG00000160330
1646	0.0811174	0.042938	0.0943013	0.0752383	0.0233363	1.41959	0.651143	1.04176	0.954477	-1.00508	0.0337158	1.3558	AKR1C2	aldo-keto reductase family 1, member C2	10	protein-coding	AKR1C-pseudo|BABP|DD|DD-2|DD/BABP|DD2|DDH2|HAKRD|HBAB|MCDR2|SRXY8|TDD	MIM:600450|HGNC:HGNC:385|Ensembl:ENSG00000151632|HPRD:11857|Vega:OTTHUMG00000017584
100128927	0.0425782	0.00914295	0.0177775	0.0057433	0.00264343	1.46502	0.503574	-1.03166	0.0789755	-1.11378	0.00505814	1.35701	ZBTB42	zinc finger and BTB domain containing 42	14	protein-coding	LCCS6|ZNF925	MIM:613915|HGNC:HGNC:32550
117177	0.0257805	0.327897	0.176078	0.0171078	0.0242345	1.23444	0.0819964	-1.13705	0.662574	-1.02433	0.00800577	1.37028	RAB3IP	RAB3A interacting protein	12	protein-coding	RABIN3|RABIN8	MIM:608686|HGNC:HGNC:16508|Ensembl:ENSG00000127328|HPRD:10565|Vega:OTTHUMG00000169437
85453	0.0593931	0.0139608	0.430144	0.016688	0.00575755	1.50373	0.832334	1.01336	0.27348	-1.07991	0.0116646	1.3741	TSPYL5	TSPY-like 5	8	protein-coding	-	MIM:614721|HGNC:HGNC:29367|Ensembl:ENSG00000180543|HPRD:15576|Vega:OTTHUMG00000164857
54935	0.0376521	0.133408	0.0577916	0.0459423	0.0325506	1.2813	0.442193	-1.0597	0.859597	1.01272	0.0167208	1.37508	DUSP23	dual specificity phosphatase 23	1	protein-coding	DUSP25|LDP-3|MOSP|VHZ	HGNC:HGNC:21480|Ensembl:ENSG00000158716|HPRD:07908|Vega:OTTHUMG00000022795
81392	0.265452	0.0369768	0.0434659	0.0369385	0.0147317	1.59563	0.999238	-1.0001	0.213288	-1.15589	0.0392997	1.38056	OR2AE1	olfactory receptor, family 2, subfamily AE, member 1	7	protein-coding	OR2AE2	HGNC:HGNC:15087|Ensembl:ENSG00000244623|HPRD:14934|Vega:OTTHUMG00000156650
100616474	0.0372532	0.0099477	0.0774422	0.222417	0.0136508	1.60242	0.0553113	1.3173	0.243665	1.13956	0.0363105	1.38621	MIR4715	microRNA 4715	15	ncRNA	-	HGNC:HGNC:41666|Ensembl:ENSG00000266517|miRBase:MI0017349
64582	0.247968	0.248273	0.0627406	0.0478005	0.0456433	1.38756	0.290124	-1.13551	0.290379	-1.13542	0.0456149	1.38768	GPR135	G protein-coupled receptor 135	14	protein-coding	HUMNPIIY20	MIM:607970|HGNC:HGNC:19991|HPRD:16263
124925	0.280504	0.0383368	0.174788	0.0291875	0.0131927	1.6012	0.797482	-1.02526	0.160545	-1.17961	0.0339767	1.39169	SEZ6	seizure related 6 homolog (mouse)	17	protein-coding	-	HGNC:HGNC:15955|Ensembl:ENSG00000063015|HPRD:18041|Vega:OTTHUMG00000168010
29074	0.00305466	0.0949532	0.00874159	0.0693007	0.0350829	1.16003	0.813588	-1.01047	0.0233364	1.1895	0.00378159	1.3943	MRPL18	mitochondrial ribosomal protein L18	6	protein-coding	HSPC071|L18mt|MRP-L18	MIM:611831|HGNC:HGNC:14477|Ensembl:ENSG00000112110|HPRD:14744|Vega:OTTHUMG00000015942
26071	0.11109	0.0884626	0.764865	0.049195	0.0275335	1.42099	0.648684	-1.045	0.544026	-1.06135	0.0309747	1.3991	FAM127B	family with sequence similarity 127, member B	X	protein-coding	CXX1b|MAR8A	HGNC:HGNC:24514|Ensembl:ENSG00000203950|HPRD:06485|Vega:OTTHUMG00000022466
79750	0.0048197	0.0566481	0.916437	0.00945714	0.00789995	1.25644	0.129517	-1.07748	0.342499	1.04127	0.00243469	1.40965	ZNF385D	zinc finger protein 385D	3	protein-coding	ZNF659	HGNC:HGNC:26191|HPRD:07990
3199	0.0845566	0.0241307	0.833077	0.0469979	0.0131046	1.58247	0.542439	1.06112	0.64483	-1.0452	0.0261654	1.42682	HOXA2	homeobox A2	7	protein-coding	HOX1K|MCOHI	MIM:604685|HGNC:HGNC:5103|Ensembl:ENSG00000105996|HPRD:05252|Vega:OTTHUMG00000023208
100124534	0.512154	0.0222377	0.958389	0.0199393	0.00807735	1.83724	0.906161	-1.01245	0.0744107	-1.29654	0.033374	1.43467	SNORA84	small nucleolar RNA, H/ACA box 84	9	snoRNA	-	HGNC:HGNC:33615|Ensembl:ENSG00000239183
112	0.0252991	0.0295689	0.0656298	0.223419	0.0308898	1.42344	0.189965	1.16733	0.160169	1.18563	0.0276066	1.44576	ADCY6	adenylate cyclase 6	12	protein-coding	AC6|LCCS8	MIM:600294|HGNC:HGNC:237|Ensembl:ENSG00000174233|HPRD:02621|Vega:OTTHUMG00000170396
4994	0.330224	0.124736	0.0365772	0.0401153	0.0288486	1.58307	0.406364	-1.11841	0.199637	-1.20977	0.0464602	1.46353	OR3A1	olfactory receptor, family 3, subfamily A, member 1	17	protein-coding	OLFRA03|OR17-40|OR17-82|OR40	HGNC:HGNC:8282|Ensembl:ENSG00000180090|HPRD:10131|Vega:OTTHUMG00000090642
1840	0.000757776	0.21855	0.0020488	0.0232852	0.025741	1.12808	0.148253	-1.05812	0.00598006	1.22668	0.000967443	1.46422	DTX1	deltex 1, E3 ubiquitin ligase	12	protein-coding	hDx-1	MIM:602582|HGNC:HGNC:3060|Ensembl:ENSG00000135144|HPRD:03991|Vega:OTTHUMG00000169610
100133172	0.00353406	0.0143984	0.113812	0.0472557	0.0096056	-1.86176	0.278575	-1.14848	0.00373513	2.37475	0.0357424	1.46494	FAM66A	family with sequence similarity 66, member A	8	ncRNA	-	HGNC:HGNC:30444
135114	0.00932476	0.0180261	0.587103	0.241785	0.0222313	1.3732	0.104213	1.18257	0.0491174	1.26227	0.0133685	1.46574	HINT3	histidine triad nucleotide binding protein 3	6	protein-coding	HINT4	MIM:609998|HGNC:HGNC:18468|Ensembl:ENSG00000111911|HPRD:17107|Vega:OTTHUMG00000015514
677797	0.119662	0.383613	0.325227	0.0158034	0.0243005	1.37975	0.0688859	-1.2363	0.142768	-1.16252	0.0151544	1.46732	SNORA7B	small nucleolar RNA, H/ACA box 7B	3	snoRNA	ACA7B	HGNC:HGNC:32593|Ensembl:ENSG00000207088
3768	0.0117015	0.0249907	0.991004	0.00575809	0.00411952	1.41052	0.131028	-1.09314	0.346839	-1.0492	0.00297046	1.46958	KCNJ12	potassium channel, inwardly rectifying subfamily J, member 12	17	protein-coding	IRK-2|IRK2|KCNJN1|Kir2.2|Kir2.2v|hIRK|hIRK1|hkir2.2x|kcnj12x	MIM:602323|HGNC:HGNC:6258|Ensembl:ENSG00000184185|HPRD:09083|Vega:OTTHUMG00000132039
92092	0.000390807	0.117262	0.0158034	0.0134628	0.0134306	-1.26279	0.118477	1.10116	0.000506733	2.05813	0.00306188	1.4801	ZC3HAV1L	zinc finger CCCH-type, antiviral 1-like	7	protein-coding	C7orf39	HGNC:HGNC:22423|Ensembl:ENSG00000146858|HPRD:14440|Vega:OTTHUMG00000157229
79956	0.0161911	0.0989846	0.0446754	0.098773	0.0441981	1.30806	0.998771	-1.00013	0.170178	1.15516	0.0142335	1.51123	ERMP1	endoplasmic reticulum metallopeptidase 1	9	protein-coding	FXNA|KIAA1815|bA207C16.3	MIM:611156|HGNC:HGNC:23703|Ensembl:ENSG00000099219|HPRD:17227|Vega:OTTHUMG00000019508
64344	0.381595	0.198338	0.439551	0.0239425	0.0251731	1.58956	0.163362	-1.2269	0.107088	-1.28852	0.0336859	1.51354	HIF3A	hypoxia inducible factor 3, alpha subunit	19	protein-coding	HIF-3A|IPAS|MOP7|PASD7|bHLHe17	MIM:609976|HGNC:HGNC:15825|Ensembl:ENSG00000124440|HPRD:17104|Vega:OTTHUMG00000141296
79317	0.00982121	0.504255	0.853118	0.0149581	0.0261219	1.25279	0.0559746	-1.18135	0.600127	1.03257	0.00450262	1.52819	OR4K5	olfactory receptor, family 4, subfamily K, member 5	14	protein-coding	OR14-16	HGNC:HGNC:14745|Ensembl:ENSG00000176281|HPRD:14981|Vega:OTTHUMG00000170627
115196	0.0363179	0.365678	0.0538898	0.0270862	0.0363344	1.33159	0.125013	-1.18212	0.778913	-1.02461	0.0123051	1.5363	ZNF554	zinc finger protein 554	19	protein-coding	-	HGNC:HGNC:26629|HPRD:15837
768211	0.00449935	0.606101	0.126288	0.0159775	0.0300479	1.20596	0.0540632	-1.15977	0.142169	1.09987	0.00293883	1.53833	RELL1	RELT-like 1	4	protein-coding	-	MIM:611212|HGNC:HGNC:27379|Ensembl:ENSG00000181826|Vega:OTTHUMG00000160389
29097	0.000547055	0.0322757	0.019476	0.45405	0.0462575	1.13389	0.130036	1.08247	0.00179704	1.49968	0.00130603	1.57092	CNIH4	cornichon family AMPA receptor auxiliary protein 4	1	protein-coding	CNIH-4|HSPC163	HGNC:HGNC:25013|Ensembl:ENSG00000143771|HPRD:13709|Vega:OTTHUMG00000037635
117178	0.00122921	0.0248988	0.804483	0.151635	0.0229878	1.21895	0.206861	1.0765	0.00559045	1.38997	0.00220829	1.5739	SSX2IP	synovial sarcoma, X breakpoint 2 interacting protein	1	protein-coding	ADIP	MIM:608690|HGNC:HGNC:16509|Ensembl:ENSG00000117155|HPRD:10566|Vega:OTTHUMG00000009926
4883	0.0172932	0.0808786	0.322793	0.0509485	0.0268241	1.39256	0.716144	-1.03308	0.33177	1.09861	0.0111334	1.5805	NPR3	natriuretic peptide receptor 3	5	protein-coding	ANP-C|ANPR-C|ANPRC|C5orf23|GUCY2B|NPR-C|NPRC	MIM:108962|HGNC:HGNC:7945|Ensembl:ENSG00000113389|HPRD:00167|Vega:OTTHUMG00000150316
677838	0.00678863	0.0595973	0.206414	0.0521791	0.0230901	1.33003	0.912788	-1.00792	0.0857874	1.18216	0.00611609	1.58476	SNORA61	small nucleolar RNA, H/ACA box 61	1	snoRNA	ACA61	HGNC:HGNC:32655|Ensembl:ENSG00000278274
101929557	0.0123577	0.0242709	0.120193	0.0661648	0.0154951	1.49069	0.397244	1.08203	0.165161	1.15747	0.0100531	1.59461	LINC01395	long intergenic non-protein coding RNA 1395	11	ncRNA	-	HGNC:HGNC:50674|Ensembl:ENSG00000281097
574507	0.103426	0.164242	0.545603	0.0546843	0.0405029	1.53206	0.446935	-1.11348	0.632289	-1.06755	0.0318586	1.59797	MIR504	microRNA 504	X	ncRNA	MIRN504|hsa-mir-504|mir-504	HGNC:HGNC:32139|miRBase:MI0003189
9231	0.0164395	0.0881278	0.32141	0.0698755	0.0338332	1.44345	0.860698	-1.01903	0.231419	1.15916	0.0124072	1.70504	DLG5	discs, large homolog 5 (Drosophila)	10	protein-coding	LP-DLG|P-DLG5|PDLG	MIM:604090|HGNC:HGNC:2904|Ensembl:ENSG00000151208|HPRD:04972|Vega:OTTHUMG00000018548
126231	0.0904698	0.210252	0.683309	0.0594754	0.0486689	1.59787	0.403429	-1.15182	0.748739	-1.05247	0.031212	1.7487	ZNF573	zinc finger protein 573	19	protein-coding	-	HGNC:HGNC:26420|Ensembl:ENSG00000189144|HPRD:15852|Vega:OTTHUMG00000048183
6967	0.00337663	0.0338249	0.705748	0.046465	0.0158359	1.45022	0.775894	1.02367	0.0338498	1.3222	0.00359455	1.87315	TRGC2	T cell receptor gamma constant 2	7	other	TCRGC2|TRGC2(2X)|TRGC2(3X)	MIM:615450|HGNC:HGNC:12276|IMGT/GENE-DB:TRGC2
1942	0.106306	0.141442	0.879472	0.0297728	0.0251641	1.83451	0.267079	-1.21901	0.334834	-1.18169	0.0220337	1.89246	EFNA1	ephrin-A1	1	protein-coding	B61|ECKLG|EFL1|EPLG1|LERK-1|LERK1|TNFAIP4	MIM:191164|HGNC:HGNC:3221|Ensembl:ENSG00000169242|HPRD:01858|Vega:OTTHUMG00000035312
100505573	0.0123265	0.0736102	0.0129653	0.140627	0.0451006	1.50285	0.649105	1.06379	0.0937901	1.34664	0.0135338	1.90244	INAFM2	InaF-motif containing 2	15	protein-coding	LINC00984|OGU1	HGNC:HGNC:35165
104472713	0.00687452	0.028377	0.0757983	0.0124285	0.00697502	1.65516	0.388429	-1.07942	0.436741	1.07033	0.00337782	1.91227	PCAT29	prostate cancer associated transcript 29 (non-protein coding)	15	ncRNA	-	MIM:616273|HGNC:HGNC:50895|Ensembl:ENSG00000259641
50810	0.00495834	0.0288886	0.806221	0.119596	0.0228228	1.51133	0.294291	1.12879	0.0329256	1.43205	0.00646819	1.91736	HDGFRP3	hepatoma-derived growth factor, related protein 3	15	protein-coding	CGI-142|HDGF-2|HDGF2|HRP-3	HPRD:17096
64080	0.082545	0.0859043	0.662742	0.0750164	0.0347605	1.91419	0.918665	-1.01977	0.942261	-1.01397	0.0339907	1.92513	RBKS	ribokinase	2	protein-coding	RBSK	MIM:611132|HGNC:HGNC:30325|HPRD:15222
100134869	0.056542	0.736659	0.107602	0.0223942	0.0444183	1.59428	0.0668886	-1.48221	0.416873	-1.1402	0.0136943	2.07249	UBE2Q2P2	ubiquitin-conjugating enzyme E2Q family member 2 pseudogene 2	15	pseudo	UBE2Q2P3|UBE2QP2	HGNC:HGNC:37440
122748	0.0212028	0.451714	0.0269987	0.0240392	0.036572	1.55009	0.0969863	-1.3365	0.894301	1.01771	0.0086931	2.10838	OR11H6	olfactory receptor, family 11, subfamily H, member 6	14	protein-coding	-	HGNC:HGNC:15349|Ensembl:ENSG00000176219|HPRD:14903|Vega:OTTHUMG00000170850
65250	0.000166063	0.0673875	0.0329841	0.0247025	0.0158009	1.20925	0.398984	-1.03835	0.000833793	1.69423	0.000286848	2.12731	C5orf42	chromosome 5 open reading frame 42	5	protein-coding	JBTS17|OFD6	MIM:614571|HGNC:HGNC:25801|Ensembl:ENSG00000197603|HPRD:07822|Vega:OTTHUMG00000160492
80216	0.00271716	0.503129	0.447706	0.0134256	0.023839	1.41475	0.0501322	-1.29614	0.0684822	1.25553	0.00199683	2.30228	ALPK1	alpha-kinase 1	4	protein-coding	8430410J10Rik|LAK	MIM:607347|HGNC:HGNC:20917|Ensembl:ENSG00000073331|HPRD:09554|Vega:OTTHUMG00000132911
122616	0.0170515	0.0843685	0.295302	0.0916632	0.0385955	1.77981	0.951182	1.01091	0.192925	1.31404	0.0142824	2.3135	C14orf79	chromosome 14 open reading frame 79	14	protein-coding	-	HGNC:HGNC:20126|HPRD:12656
56675	0.00598802	0.0327901	0.125942	0.0411952	0.0146151	1.89302	0.833976	1.02903	0.0864928	1.3704	0.00513888	2.52101	NRIP3	nuclear receptor interacting protein 3	11	protein-coding	C11orf14|NY-SAR-105	MIM:613125|HGNC:HGNC:1167|Ensembl:ENSG00000175352|HPRD:14840|Vega:OTTHUMG00000165680
28439	0.0548288	0.0136497	0.167953	0.0964513	0.0125402	4.50893	0.139187	1.74992	0.667803	1.14176	0.0307581	2.94193	IGHV3-30	immunoglobulin heavy variable 3-30	14	other	IGHV330|VH	HGNC:HGNC:5591|IMGT/GENE-DB:IGHV3-30
80228	0.000580809	0.062748	0.0762411	0.0157143	0.0114999	1.56396	0.239975	-1.12486	0.00497176	1.82415	0.000713243	3.20911	ORAI2	ORAI calcium release-activated calcium modulator 2	7	protein-coding	C7orf19|CBCIP2|MEM142B|TMEM142B	MIM:610929|HGNC:HGNC:21667|Ensembl:ENSG00000160991|HPRD:09860
343169	0.0801045	0.052708	0.647803	0.158707	0.0388521	1.47965	0.4428	1.10306	0.638381	1.05967	0.0508126	1.42144	OR6F1	olfactory receptor, family 6, subfamily F, member 1	1	protein-coding	OR1-34|OR1-38|OST731	HGNC:HGNC:15027|Ensembl:ENSG00000169214|HPRD:17777|Vega:OTTHUMG00000040213
26003	0.00354542	0.240665	0.896843	0.0294297	0.0318535	-1.06659	0.17957	1.02997	0.00318402	1.15897	0.0508398	1.05499	GORASP2	golgi reassembly stacking protein 2, 55kDa	2	protein-coding	GOLPH6|GRASP55|GRS2|p59	MIM:608693|HGNC:HGNC:17500|Ensembl:ENSG00000115806|HPRD:08303|Vega:OTTHUMG00000154072
101928943	0.269641	0.115735	0.960443	0.052531	0.0329557	-1.67405	0.560224	1.09371	0.299912	1.187	0.0508621	-1.54248	LOC101928943	uncharacterized LOC101928943	11	ncRNA	-	Ensembl:ENSG00000256746
286256	0.90078	0.316427	0.128446	0.0198067	0.0267532	1.36705	0.0981328	-1.20004	0.0451152	-1.29029	0.0522061	1.27143	LCN12	lipocalin 12	9	protein-coding	-	MIM:612905|HGNC:HGNC:28733|Ensembl:ENSG00000184925|HPRD:13978|Vega:OTTHUMG00000020968
80737	0.249676	0.0146032	0.374305	0.00999703	0.00449396	-1.23704	0.634915	1.01459	0.0142876	1.15176	0.0523183	-1.08971	VWA7	von Willebrand factor A domain containing 7	6	protein-coding	C6orf27|G7c|NG37	MIM:609693|HGNC:HGNC:13939|Ensembl:ENSG00000204396|HPRD:12880|Vega:OTTHUMG00000031132
715	0.40411	0.270226	0.0273725	0.0418836	0.0433788	-1.18176	0.239472	1.07521	0.181639	1.08961	0.0531956	-1.16614	C1R	complement component 1, r subcomponent	12	protein-coding	-	MIM:613785|HGNC:HGNC:1246|Ensembl:ENSG00000159403|HPRD:01954|Vega:OTTHUMG00000168149
100616267	0.0846517	0.0497071	0.642635	0.165676	0.0382151	1.35444	0.405276	1.08618	0.647303	1.04431	0.0538819	1.30223	MIR4776-1	microRNA 4776-1	2	ncRNA	mir-4776-1	HGNC:HGNC:41641|Ensembl:ENSG00000266354|miRBase:MI0017419
340107	0.377453	0.320402	0.371065	0.0448445	0.0496397	-1.20825	0.227687	1.09376	0.203392	1.10086	0.0540223	-1.20046	LOC340107	uncharacterized LOC340107	5	ncRNA	-	Ensembl:ENSG00000248908
55228	0.921082	0.0228351	0.281341	0.0239238	0.00902294	1.20379	0.961032	1.00163	0.0611685	-1.09373	0.0541862	1.09884	PNMAL1	paraneoplastic Ma antigen family-like 1	19	protein-coding	-	HGNC:HGNC:25578|Ensembl:ENSG00000182013|HPRD:08552|Vega:OTTHUMG00000169421
339896	0.983114	0.217451	0.584417	0.0221709	0.0247824	1.35513	0.140802	-1.15518	0.053047	-1.25265	0.0544125	1.2497	GADL1	glutamate decarboxylase-like 1	3	protein-coding	ADC|CSADC|HuADC|HuCSADC	MIM:615601|HGNC:HGNC:27949|Ensembl:ENSG00000144644|HPRD:13557|Vega:OTTHUMG00000130621
9245	0.0093902	0.0465485	0.00629056	0.201062	0.0403101	1.29249	0.329131	1.08972	0.0125894	-1.48813	0.0545927	-1.25466	GCNT3	glucosaminyl (N-acetyl) transferase 3, mucin type	15	protein-coding	C2/4GnT|C24GNT|C2GNT2|C2GNTM|GNTM	MIM:606836|HGNC:HGNC:4205|Ensembl:ENSG00000140297|HPRD:06018|Vega:OTTHUMG00000132726
3446	0.0342809	0.0230593	0.0248357	0.572068	0.0397182	1.13861	0.0805547	1.10138	0.118559	1.08398	0.0548486	1.12062	IFNA10	interferon, alpha 10	9	protein-coding	IFN-alphaC	MIM:147577|HGNC:HGNC:5418|Ensembl:ENSG00000186803|HPRD:00963|Vega:OTTHUMG00000019658
27319	0.419163	0.0117056	0.757748	0.0426888	0.00806934	1.1377	0.229433	1.03128	0.180505	-1.03623	0.0550135	1.06463	BHLHE22	basic helix-loop-helix family, member e22	8	protein-coding	BHLHB5|Beta3|CAGL85|TNRC20	MIM:613483|HGNC:HGNC:11963|Ensembl:ENSG00000180828|HPRD:16551|Vega:OTTHUMG00000164386
54432	0.0487857	0.0245016	0.038649	0.355412	0.0331937	-1.20155	0.114633	-1.11412	0.230043	-1.0764	0.0556982	-1.16087	YIPF1	Yip1 domain family, member 1	1	protein-coding	DJ167A19.1|FinGER1	HGNC:HGNC:25231|Ensembl:ENSG00000058799|HPRD:13147|Vega:OTTHUMG00000008074
79983	0.724187	0.0786424	0.203461	0.0297007	0.019066	1.0909	0.430278	-1.01726	0.0883672	-1.04802	0.055884	1.05889	POF1B	premature ovarian failure, 1B	X	protein-coding	POF|POF2B	MIM:300603|HGNC:HGNC:13711|Ensembl:ENSG00000124429|HPRD:06679|Vega:OTTHUMG00000021934
81569	0.295844	0.229184	0.044144	0.0569538	0.0494373	-1.14753	0.363978	1.04703	0.303326	1.05479	0.0565143	-1.13908	ACTL8	actin-like 8	1	protein-coding	CT57	HGNC:HGNC:24018|Ensembl:ENSG00000117148|HPRD:11274|Vega:OTTHUMG00000002512
10921	0.822295	0.37392	0.609364	0.0275383	0.0371885	-1.09053	0.125388	1.05234	0.0754613	1.06679	0.0567605	-1.07576	RNPS1	RNA binding protein S1, serine-rich domain	16	protein-coding	E5.1	MIM:606447|HGNC:HGNC:10080|Ensembl:ENSG00000205937|HPRD:07341|Vega:OTTHUMG00000128828
126823	0.079611	0.050119	0.459063	0.195907	0.0418279	1.39896	0.360835	1.11137	0.548619	1.06839	0.0568195	1.34486	KLHDC9	kelch domain containing 9	1	protein-coding	KARCA1	HGNC:HGNC:28489|Ensembl:ENSG00000162755|HPRD:13751|Vega:OTTHUMG00000031479
84705	0.674122	0.0242041	0.230729	0.0322226	0.0108696	-1.3238	0.777118	-1.01544	0.100149	1.12339	0.0572945	-1.16048	GTPBP3	GTP binding protein 3 (mitochondrial)	19	protein-coding	COXPD23|GTPBG3|MSS1|MTGP1|THDF1	MIM:608536|HGNC:HGNC:14880|Ensembl:ENSG00000130299|HPRD:12255|Vega:OTTHUMG00000182766
221442	0.624257	0.108853	0.00332797	0.0343098	0.024417	-1.11856	0.384125	1.0274	0.111927	1.0611	0.0576677	-1.08303	ADCY10P1	adenylate cyclase 10 (soluble) pseudogene 1	6	pseudo	-	HGNC:HGNC:44143|Ensembl:ENSG00000161912|HPRD:17323
1495	0.287862	0.0984631	0.00650194	0.0601016	0.0328674	-1.19839	0.710202	1.01986	0.325273	1.05809	0.0578462	-1.15508	CTNNA1	catenin (cadherin-associated protein), alpha 1, 102kDa	5	protein-coding	CAP102	MIM:116805|HGNC:HGNC:2509|Ensembl:ENSG00000044115|HPRD:00285|Vega:OTTHUMG00000163502
220	0.432303	0.1412	0.236678	0.0446414	0.0328722	-1.43275	0.411398	1.09528	0.184558	1.17837	0.0578505	-1.33172	ALDH1A3	aldehyde dehydrogenase 1 family, member A3	15	protein-coding	ALDH1A6|ALDH6|MCOP8|RALDH3	MIM:600463|HGNC:HGNC:409|Ensembl:ENSG00000184254|HPRD:02713|Vega:OTTHUMG00000186439
158399	0.0884527	0.0621408	0.907471	0.179939	0.0461759	1.4475	0.470274	1.09716	0.633164	1.06138	0.0580148	1.40029	ZNF483	zinc finger protein 483	9	protein-coding	ZKSCAN16|ZSCAN48	HGNC:HGNC:23384|Ensembl:ENSG00000173258|HPRD:18345|Vega:OTTHUMG00000020490
10471	0.00369483	0.21218	0.0322924	0.026795	0.0281186	-1.06716	0.17678	1.02904	0.00316559	1.15264	0.0588021	1.04962	PFDN6	prefoldin subunit 6	6	protein-coding	H2-KE2|HKE2|KE-2|PFD6	MIM:605660|HGNC:HGNC:4926|Ensembl:ENSG00000204220|HPRD:16135|Vega:OTTHUMG00000031247
115703	0.290894	0.0201576	0.526052	0.0613132	0.0133262	-1.44868	0.339193	-1.08305	0.328914	1.08526	0.0589896	-1.23251	ARHGAP33	Rho GTPase activating protein 33	19	protein-coding	NOMA-GAP|SNX26|TCGAP	MIM:614902|HGNC:HGNC:23085|Ensembl:ENSG00000004777|HPRD:15415|Vega:OTTHUMG00000182071
27131	0.0055867	0.126492	0.0160539	0.0589231	0.0370853	-1.05769	0.580944	1.00969	0.00558229	1.11866	0.0591488	1.0475	SNX5	sorting nexin 5	20	protein-coding	-	MIM:605937|HGNC:HGNC:14969|Ensembl:ENSG00000089006|HPRD:10439|Vega:OTTHUMG00000031953
801	0.0499626	0.0316698	0.245655	0.390434	0.0422733	1.13957	0.1407	1.07932	0.220526	1.06097	0.0595872	1.1202	CALM1	calmodulin 1 (phosphorylase kinase, delta)	14	protein-coding	CALML2|CAMI|CPVT4|DD132|LQT14|PHKD|caM	MIM:114180|HGNC:HGNC:1442|Ensembl:ENSG00000198668|HPRD:00241|Vega:OTTHUMG00000171044
283726	0.995444	0.446271	0.000658172	0.0247755	0.0372436	1.31718	0.100757	-1.19767	0.0591761	-1.25643	0.0595938	1.25558	SAXO2	stabilizer of axonemal microtubules 2	15	protein-coding	FAM154B	HGNC:HGNC:33727|Ensembl:ENSG00000188659|HPRD:16817|Vega:OTTHUMG00000172646
834	0.0054816	0.221783	0.621266	0.0549651	0.0474411	1.20966	0.36035	-1.06508	0.00537419	-1.53036	0.0605073	-1.18781	CASP1	caspase 1, apoptosis-related cysteine peptidase	11	protein-coding	ICE|IL1BC|P45	MIM:147678|HGNC:HGNC:1499|Ensembl:ENSG00000137752|HPRD:00977|Vega:OTTHUMG00000048072
22878	0.465224	0.274791	0.0312127	0.0452361	0.0462104	-1.08732	0.255638	1.03635	0.177764	1.04569	0.0608102	-1.07761	TRAPPC8	trafficking protein particle complex 8	18	protein-coding	GSG1|HsT2706|KIAA1012|TRS85	MIM:614136|HGNC:HGNC:29169|Ensembl:ENSG00000153339|HPRD:10019|Vega:OTTHUMG00000132267
3640	0.138314	0.0512197	0.00883926	0.123808	0.0335859	-1.23624	0.519883	-1.0422	0.93997	1.00466	0.0614534	-1.18068	INSL3	insulin-like 3 (Leydig cell)	19	protein-coding	RLF|RLNL|ley-I-L	MIM:146738|HGNC:HGNC:6086|Ensembl:ENSG00000248099|HPRD:08854|Vega:OTTHUMG00000183481
221472	0.0684063	0.0191624	0.282987	0.278609	0.0247058	-1.42483	0.102247	-1.21719	0.374862	-1.09172	0.0621908	-1.27795	FGD2	FYVE, RhoGEF and PH domain containing 2	6	protein-coding	ZFYVE4	MIM:605091|HGNC:HGNC:3664|Ensembl:ENSG00000146192|HPRD:05478|Vega:OTTHUMG00000014616
6506	0.335767	0.0580522	0.995967	0.0600586	0.0246179	1.28727	0.977969	1.0018	0.291535	-1.07977	0.0628013	1.19002	SLC1A2	solute carrier family 1 (glial high affinity glutamate transporter), member 2	11	protein-coding	EAAT2|GLT-1|HBGT	MIM:600300|HGNC:HGNC:10940|Ensembl:ENSG00000110436|HPRD:02625|Vega:OTTHUMG00000044391
304	0.27745	0.0218937	0.000678312	0.069673	0.0148827	1.1071	0.334599	1.02332	0.382223	-1.02074	0.0628404	1.05988	ANXA2P2	annexin A2 pseudogene 2	9	pseudo	ANX2L2|ANX2P2|LPC2B	HGNC:HGNC:539
101927289	0.0259931	0.0165062	0.000514024	0.00378767	0.00267452	-1.30553	0.0997645	1.07027	0.00318305	1.2855	0.0628932	-1.08695	LINC01237	long intergenic non-protein coding RNA 1237	2	ncRNA	-	HGNC:HGNC:49793|Ensembl:ENSG00000233806
3117	0.368482	0.148785	0.121113	0.0575004	0.039753	-1.42324	0.503892	1.07959	0.262218	1.14942	0.0640171	-1.33677	HLA-DQA1	major histocompatibility complex, class II, DQ alpha 1	6	protein-coding	CD|CELIAC1|DQ-A1|GSE|HLA-DQA	MIM:146880|HGNC:HGNC:4942|Ensembl:ENSG00000196735|HPRD:06765|Vega:OTTHUMG00000031106
10599	0.321202	0.121101	0.206152	0.0640378	0.0381612	1.27412	0.644131	-1.03556	0.319174	-1.08476	0.0641674	1.21634	SLCO1B1	solute carrier organic anion transporter family, member 1B1	12	protein-coding	HBLRR|LST-1|LST1|OATP-C|OATP1B1|OATP2|OATPC|SLC21A6	MIM:604843|HGNC:HGNC:10959|Ensembl:ENSG00000134538|HPRD:09214|Vega:OTTHUMG00000169047
167555	0.524403	0.0644191	0.0771951	0.0175115	0.0124688	1.52721	0.270426	-1.11156	0.030316	-1.35589	0.0643453	1.252	FAM151B	family with sequence similarity 151, member B	5	protein-coding	UNQ9217	HGNC:HGNC:33716|Ensembl:ENSG00000152380|HPRD:18272|Vega:OTTHUMG00000131303
4886	0.00209818	0.00215231	0.0299113	0.00921568	0.00148787	-1.17178	0.0682936	-1.03996	0.00146427	1.17279	0.0649109	1.04086	NPY1R	neuropeptide Y receptor Y1	4	protein-coding	NPY1-R|NPYR	MIM:162641|HGNC:HGNC:7956|Ensembl:ENSG00000164128|HPRD:01215|Vega:OTTHUMG00000161371
51265	0.243427	0.0179826	0.184223	0.0818012	0.0140881	1.20358	0.226907	1.05589	0.482106	-1.02913	0.0652129	1.10761	CDKL3	cyclin-dependent kinase-like 3	5	protein-coding	NKIAMRE	MIM:608459|HGNC:HGNC:15483|Ensembl:ENSG00000006837|Vega:OTTHUMG00000186341
9641	0.00326593	0.0610003	0.00303347	0.0190316	0.0128253	1.33003	0.316749	-1.06608	0.00256931	-1.64969	0.0658655	-1.16346	IKBKE	inhibitor of kappa light polypeptide gene enhancer in B-cells, kinase epsilon	1	protein-coding	IKK-E|IKK-i|IKKE|IKKI	MIM:605048|HGNC:HGNC:14552|Ensembl:ENSG00000263528|HPRD:05442|Vega:OTTHUMG00000184613
442909	0.808093	0.0166719	0.0255814	0.0332546	0.00892843	1.62617	0.489021	1.0649	0.0908761	-1.21736	0.065927	1.25441	MIR342	microRNA 342	14	ncRNA	MIRN342|hsa-mir-342	HGNC:HGNC:31778|Ensembl:ENSG00000199082|miRBase:MI0000805
56159	0.253965	0.0942046	0.328281	0.0817731	0.0384929	1.06431	0.916801	-1.002	0.467874	-1.01472	0.0667524	1.05097	TEX11	testis expressed 11	X	protein-coding	SPGFX2|TGC1|TSGA3	MIM:300311|HGNC:HGNC:11733|Ensembl:ENSG00000120498|HPRD:02256|Vega:OTTHUMG00000021782
441250	0.128695	0.0652807	0.196582	0.157397	0.0444154	1.45323	0.541523	1.07992	0.892904	1.01652	0.0679254	1.36792	TYW1B	tRNA-yW synthesizing protein 1 homolog B (S. cerevisiae)	7	protein-coding	LINC00069|NCRNA00069|RSAFD2	HGNC:HGNC:33908|Ensembl:ENSG00000277149|Vega:OTTHUMG00000157067
4046	0.00536734	0.0953023	0.765238	0.0447629	0.0270146	1.26497	0.560914	-1.03851	0.00491927	-1.54407	0.0685255	-1.17538	LSP1	lymphocyte-specific protein 1	11	protein-coding	WP34|pp52	MIM:153432|HGNC:HGNC:6707|Ensembl:ENSG00000130592|HPRD:01083|Vega:OTTHUMG00000012252
389633	0.605197	0.295618	0.132061	0.0438185	0.0468628	-1.92043	0.235323	1.34401	0.14387	1.48114	0.0689294	-1.74262	FAM90A25P	family with sequence similarity 90, member A7 pseudogene	8	pseudo	-	HGNC:HGNC:32246
51548	0.0428299	0.0222967	0.0229783	0.627283	0.0405112	-1.11469	0.0736589	-1.08837	0.137359	-1.06518	0.0691617	-1.09094	SIRT6	sirtuin 6	19	protein-coding	SIR2L6	MIM:606211|HGNC:HGNC:14934|Ensembl:ENSG00000077463|HPRD:12093|Vega:OTTHUMG00000181847
5557	0.174455	0.127595	0.606042	0.0107177	0.0117813	1.25564	0.0839228	-1.11116	0.0132312	-1.24399	0.0692242	1.12157	PRIM1	primase, DNA, polypeptide 1 (49kDa)	12	protein-coding	p49	MIM:176635|HGNC:HGNC:9369|Ensembl:ENSG00000198056|HPRD:08899|Vega:OTTHUMG00000170034
7078	0.220248	0.273799	0.0224159	0.0121825	0.0172765	-1.19331	0.0623322	1.11299	0.0159092	1.1998	0.0703702	-1.10698	TIMP3	TIMP metallopeptidase inhibitor 3	22	protein-coding	HSMRK222|K222|K222TA2|SFD	MIM:188826|HGNC:HGNC:11822|Ensembl:ENSG00000100234|HPRD:01785|Vega:OTTHUMG00000030784
100652749	0.439866	0.186777	0.255999	0.0572949	0.0446334	-1.44713	0.424697	1.10761	0.23081	1.18086	0.0704382	-1.35737	SPATA8-AS1	SPATA8 antisense RNA 1 (head to head)	15	ncRNA	-	HGNC:HGNC:48627|Ensembl:ENSG00000259282
10788	0.010247	0.0729692	0.230604	0.154458	0.0471974	1.12565	0.603295	1.02125	0.0122333	-1.21823	0.0704646	-1.10525	IQGAP2	IQ motif containing GTPase activating protein 2	5	protein-coding	-	MIM:605401|HGNC:HGNC:6111|Ensembl:ENSG00000145703|HPRD:09253|Vega:OTTHUMG00000162432
388389	0.465584	0.223635	0.0204437	0.055141	0.047749	-1.20943	0.359282	1.06537	0.214047	1.09654	0.0706888	-1.17504	CCDC103	coiled-coil domain containing 103	17	protein-coding	CILD17|PR46b|SMH	MIM:614677|HGNC:HGNC:32700|Ensembl:ENSG00000214447|HPRD:14200
100874207	0.124416	0.0185407	0.0160237	0.176173	0.0199081	-1.16501	0.13203	-1.07147	0.817801	-1.00847	0.0710985	-1.09652	ST3GAL6-AS1	ST3GAL6 antisense RNA 1	3	ncRNA	-	HGNC:HGNC:40828|Ensembl:ENSG00000239445
57522	0.185314	0.0947934	0.00490791	0.0113134	0.0109322	-1.1961	0.110357	1.07367	0.0140946	1.17751	0.0712832	-1.09062	SRGAP1	SLIT-ROBO Rho GTPase activating protein 1	12	protein-coding	ARHGAP13	MIM:606523|HGNC:HGNC:17382|Ensembl:ENSG00000196935|HPRD:09406
5172	0.993133	0.26084	0.26317	0.0303161	0.0337792	1.27142	0.17549	-1.12074	0.0707164	-1.19421	0.0715048	1.1932	SLC26A4	solute carrier family 26 (anion exchanger), member 4	7	protein-coding	DFNB4|EVA|PDS|TDH2B	MIM:605646|HGNC:HGNC:8818|Ensembl:ENSG00000091137|HPRD:05735|Vega:OTTHUMG00000154807
51027	0.438481	0.224984	0.00793841	0.0176583	0.0212497	-1.21292	0.106479	1.10444	0.0281519	1.18956	0.0718284	-1.12613	BOLA1	bolA family member 1	1	protein-coding	CGI-143	MIM:613181|HGNC:HGNC:24263|Ensembl:ENSG00000178096|HPRD:13036|Vega:OTTHUMG00000012087
51314	0.0864169	0.0498474	0.0144222	0.276429	0.0496514	1.12209	0.280075	1.0486	0.461977	1.03083	0.0726663	1.10308	NME8	NME/NM23 family member 8	7	protein-coding	CILD6|HEL-S-99|NM23-H8|SPTRX2|TXNDC3|sptrx-2	MIM:607421|HGNC:HGNC:16473|Ensembl:ENSG00000086288|HPRD:16243|Vega:OTTHUMG00000023716
80055	0.00504265	0.190798	0.0410638	0.0361688	0.0330579	1.18847	0.263868	-1.06513	0.00435906	-1.43285	0.0742349	-1.13191	PGAP1	post-GPI attachment to proteins 1	2	protein-coding	Bst1|ISPD3024|MRT42|SPG67	MIM:611655|HGNC:HGNC:25712|Ensembl:ENSG00000197121|HPRD:10147|Vega:OTTHUMG00000132743
23335	0.00636736	0.10075	0.344995	0.0552613	0.0316239	1.15874	0.650748	-1.01953	0.00597798	-1.31034	0.074754	-1.10917	WDR7	WD repeat domain 7	18	protein-coding	TRAG	MIM:613473|HGNC:HGNC:13490|Ensembl:ENSG00000091157|HPRD:10306|Vega:OTTHUMG00000132721
105378160	0.488926	0.126864	0.409848	0.0589605	0.0371574	1.8569	0.580007	-1.1127	0.219942	-1.30581	0.0764737	1.58229	LOC105378160	centromere protein J-like	6	protein-coding	-	-
104355147	0.415203	0.0325654	0.0491537	0.0674476	0.0187129	-1.09276	0.54309	-1.01312	0.279068	1.02544	0.0768699	-1.05184	LINC00428	long intergenic non-protein coding RNA 428	13	ncRNA	-	HGNC:HGNC:42763
51390	0.0914217	0.0480757	0.171222	0.285584	0.0492082	1.2874	0.264201	1.1141	0.473268	1.06664	0.0769104	1.23255	AIG1	androgen-induced 1	6	protein-coding	AIG-1|dJ95L4.1	MIM:608514|HGNC:HGNC:21607|Ensembl:ENSG00000146416|HPRD:16346|Vega:OTTHUMG00000015721
147948	0.60938	0.31254	0.0215328	0.0228906	0.0297344	1.68691	0.115544	-1.34151	0.0407862	-1.58745	0.0769361	1.42556	ZNF582	zinc finger protein 582	19	protein-coding	-	MIM:615600|HGNC:HGNC:26421|Ensembl:ENSG00000018869|HPRD:15859|Vega:OTTHUMG00000181939
3861	0.00716813	0.0798177	0.0159364	0.0658298	0.0309408	1.51083	0.881887	-1.01747	0.00692246	-2.04022	0.0775914	-1.3272	KRT14	keratin 14, type I	17	protein-coding	CK14|EBS3|EBS4|K14|NFJ	MIM:148066|HGNC:HGNC:6416|Ensembl:ENSG00000186847|HPRD:01017|Vega:OTTHUMG00000133426
55665	0.70596	0.373522	0.94082	0.0254348	0.0349586	-1.33355	0.115561	1.1879	0.0483048	1.28792	0.0776215	-1.22999	URGCP	upregulator of cell proliferation	7	protein-coding	URG4	MIM:610337|HGNC:HGNC:30890|Ensembl:ENSG00000106608|HPRD:11663|Vega:OTTHUMG00000155245
390067	0.156419	0.0376602	0.0113626	0.162305	0.0314498	-1.45589	0.310532	-1.12694	0.980639	-1.00259	0.0779963	-1.29524	OR52H1	olfactory receptor, family 52, subfamily H, member 1	11	protein-coding	OR11-41|OR11-45	HGNC:HGNC:15218|Ensembl:ENSG00000181616|HPRD:15014|Vega:OTTHUMG00000066909
113444	0.139541	0.0497255	0.778983	0.188962	0.0408538	1.20074	0.3677	1.05766	0.843053	1.01149	0.0796526	1.14833	SMIM12	small integral membrane protein 12	1	protein-coding	C1orf212	HGNC:HGNC:25154|Ensembl:ENSG00000163866|HPRD:14002|Vega:OTTHUMG00000004375
406974	0.631289	0.220269	0.579335	0.0245719	0.0268593	-2.40489	0.156575	1.50089	0.0440872	2.06076	0.0806508	-1.75152	MIR197	microRNA 197	1	ncRNA	MIRN197|miR-197|miRNA197	MIM:611189|HGNC:HGNC:31569|Ensembl:ENSG00000207709|miRBase:MI0000239
6470	0.326978	0.0959306	0.0807201	0.0875738	0.0404759	-1.41693	0.94685	1.00731	0.415401	1.09943	0.0807022	-1.2982	SHMT1	serine hydroxymethyltransferase 1 (soluble)	17	protein-coding	CSHMT|SHMT	MIM:182144|HGNC:HGNC:10850|Ensembl:ENSG00000176974|HPRD:01643|Vega:OTTHUMG00000059094
100874375	0.523863	0.0960479	0.497313	0.0600803	0.032426	-1.43086	0.7229	1.0376	0.213014	1.16112	0.080804	-1.27864	FAM155A-IT1	FAM155A intronic transcript 1	13	ncRNA	-	HGNC:HGNC:41503
400578	0.454794	0.0964691	0.102236	0.0685667	0.0351667	-1.58944	0.798516	1.0359	0.265463	1.18855	0.0820309	-1.3853	KRT16P2	keratin 16 pseudogene 2	17	pseudo	-	HGNC:HGNC:37807
6224	0.359233	0.0506128	0.0412995	0.0844448	0.0273333	1.12232	0.689168	1.01268	0.376929	-1.03001	0.0830721	1.07597	RPS20	ribosomal protein S20	8	protein-coding	S20	MIM:603682|HGNC:HGNC:10405|HPRD:04728
5891	0.00870874	0.128644	0.0520665	0.0859098	0.0472296	-1.24653	0.775769	1.0213	0.00875907	1.51317	0.0836685	1.18859	MOK	MOK protein kinase	14	protein-coding	RAGE|RAGE-1|RAGE1|STK30	MIM:605762|HGNC:HGNC:9833|Ensembl:ENSG00000080823|HPRD:09310|Vega:OTTHUMG00000164896
644248	0.0116778	0.0614365	0.137998	0.149119	0.0415215	-1.17174	0.533972	-1.0329	0.0133028	1.2758	0.0845149	1.12463	SNCA-AS1	SNCA antisense RNA 1	4	ncRNA	-	HGNC:HGNC:50600|Ensembl:ENSG00000247775
26032	0.992557	0.242971	0.378211	0.0375709	0.0381158	-1.09755	0.230903	1.04009	0.086426	1.06824	0.0853468	-1.06864	SUSD5	sushi domain containing 5	3	protein-coding	-	HGNC:HGNC:29061|Ensembl:ENSG00000173705|Vega:OTTHUMG00000155829
1978	0.354279	0.152177	0.314241	0.0186567	0.0188126	1.75286	0.147107	-1.26481	0.0268068	-1.63473	0.0860554	1.35621	EIF4EBP1	eukaryotic translation initiation factor 4E binding protein 1	8	protein-coding	4E-BP1|4EBP1|BP-1|PHAS-I	MIM:602223|HGNC:HGNC:3288|Ensembl:ENSG00000187840|HPRD:03746|Vega:OTTHUMG00000164012
100133205	0.759543	0.222289	0.0114101	0.048352	0.0435097	-1.23539	0.317694	1.07796	0.133492	1.13695	0.0863012	-1.1713	LINC00240	long intergenic non-protein coding RNA 240	6	ncRNA	C6orf41|NCRNA00240|bA373D17.1	HGNC:HGNC:18772|Ensembl:ENSG00000224843
113177	0.68594	0.0274013	0.00365376	0.0280988	0.0108288	1.10879	0.97998	1.0005	0.051656	-1.05879	0.08696	1.04671	IZUMO4	IZUMO family member 4	19	protein-coding	C19orf36|IMAGE:4215339	HGNC:HGNC:26950|Ensembl:ENSG00000099840|HPRD:12708|Vega:OTTHUMG00000141290
7164	0.13375	0.0650818	0.5176	0.011317	0.00941751	1.24786	0.148318	-1.07448	0.0124768	-1.22168	0.0871439	1.09751	TPD52L1	tumor protein D52-like 1	6	protein-coding	D53|hD53	MIM:604069|HGNC:HGNC:12006|Ensembl:ENSG00000111907|HPRD:07236|Vega:OTTHUMG00000015505
79831	0.194724	0.0176757	0.299913	0.156461	0.0183132	1.29151	0.135295	1.11708	0.887467	-1.00843	0.0871696	1.14649	KDM8	lysine (K)-specific demethylase 8	16	protein-coding	JMJD5	MIM:611917|HGNC:HGNC:25840|Ensembl:ENSG00000155666|HPRD:07836|Vega:OTTHUMG00000131677
11160	0.283909	0.105276	0.15048	0.111166	0.049078	-1.28141	0.969343	-1.00323	0.555304	1.05252	0.0874698	-1.21355	ERLIN2	ER lipid raft associated 2	8	protein-coding	C8orf2|Erlin-2|NET32|SPFH2|SPG18	MIM:611605|HGNC:HGNC:1356|Ensembl:ENSG00000147475|HPRD:15437|Vega:OTTHUMG00000164005
28976	0.00260374	0.00981509	0.0036012	0.0101981	0.00371724	1.34625	0.958604	1.00203	0.0017444	-1.46999	0.0877969	-1.09413	ACAD9	acyl-CoA dehydrogenase family, member 9	3	protein-coding	NPD002	MIM:611103|HGNC:HGNC:21497|Ensembl:ENSG00000177646|HPRD:12412|Vega:OTTHUMG00000159942
1132	0.954161	0.148334	0.458709	0.0407281	0.0317183	-1.23028	0.360857	1.06021	0.0958439	1.13934	0.0885923	-1.14482	CHRM4	cholinergic receptor, muscarinic 4	11	protein-coding	HM4|M4R	MIM:118495|HGNC:HGNC:1953|Ensembl:ENSG00000180720|HPRD:00330|Vega:OTTHUMG00000154371
101927320	0.595498	0.189052	0.0298198	0.0612616	0.0469488	1.19349	0.447833	-1.04832	0.197612	-1.09347	0.0887423	1.14421	ERICH3-AS1	ERICH3 antisense RNA 1	1	ncRNA	-	HGNC:HGNC:41093|Ensembl:ENSG00000234497
2784	0.43328	0.126696	0.363642	0.0799902	0.0448336	-1.38506	0.743878	1.0357	0.314856	1.12515	0.0892202	-1.27495	GNB3	guanine nucleotide binding protein (G protein), beta polypeptide 3	12	protein-coding	-	MIM:139130|HGNC:HGNC:4400|Ensembl:ENSG00000111664|HPRD:00743|Vega:OTTHUMG00000168517
1690	0.85637	0.0167369	0.523054	0.0343039	0.00908218	1.37261	0.475567	1.04354	0.0704541	-1.15529	0.0895729	1.13854	COCH	cochlin	14	protein-coding	COCH-5B2|COCH5B2|DFNA9	MIM:603196|HGNC:HGNC:2180|Ensembl:ENSG00000100473|HPRD:04431|Vega:OTTHUMG00000029432
221322	0.376817	0.0539408	0.0601169	0.0906847	0.0294816	1.38594	0.689667	1.0373	0.387178	-1.08761	0.0898348	1.22848	TBC1D32	TBC1 domain family, member 32	6	protein-coding	BROMI|C6orf170|C6orf171|bA301B7.2|bA57L9.1|dJ310J6.1	MIM:615867|HGNC:HGNC:21485|Ensembl:ENSG00000146350|HPRD:12867|Vega:OTTHUMG00000015474
6927	0.742052	0.0403504	0.475164	0.0519783	0.0185576	-1.56585	0.82665	-1.0232	0.144918	1.20711	0.0900638	-1.26778	HNF1A	HNF1 homeobox A	12	protein-coding	HNF-1A|HNF1|IDDM20|LFB1|MODY3|TCF-1|TCF1	MIM:142410|HGNC:HGNC:11621|Ensembl:ENSG00000135100|HPRD:00800|Vega:OTTHUMG00000151015
359821	0.316037	0.0559504	0.390303	0.106055	0.0327365	-1.36777	0.633007	-1.04503	0.497603	1.06607	0.0902595	-1.22772	MRPL42P5	mitochondrial ribosomal protein L42 pseudogene 5	15	pseudo	-	HGNC:HGNC:29714
8708	0.720555	0.0620449	0.0385975	0.0305792	0.0172892	-1.15727	0.546544	1.02087	0.0570922	1.09618	0.0911272	-1.07777	B3GALT1	UDP-Gal:betaGlcNAc beta 1,3-galactosyltransferase, polypeptide 1	2	protein-coding	beta3Gal-T1	MIM:603093|HGNC:HGNC:916|HPRD:04369
124220	0.070665	0.0199348	0.105502	0.524611	0.0337519	1.17757	0.073354	1.12621	0.246069	1.06517	0.0914202	1.11374	ZG16B	zymogen granule protein 16B	16	protein-coding	EECP|HRPE773|JCLN2|PAUF|PRO1567	HGNC:HGNC:30456|Ensembl:ENSG00000162078|HPRD:14024|Vega:OTTHUMG00000128933
100873949	0.23302	0.017706	0.0831222	0.143673	0.0176995	1.55168	0.14389	1.19949	0.757408	-1.03178	0.0920574	1.25377	IPO9-AS1	IPO9 antisense RNA 1	1	ncRNA	-	HGNC:HGNC:40892|Ensembl:ENSG00000231871
148156	0.994994	0.105146	0.796258	0.0412486	0.0269826	-1.56376	0.478733	1.093	0.0935528	1.30666	0.0927511	-1.30805	ZNF558	zinc finger protein 558	19	protein-coding	-	HGNC:HGNC:26422|Ensembl:ENSG00000167785|HPRD:15841|Vega:OTTHUMG00000182196
1355	0.882559	0.0601167	0.475222	0.0464248	0.021711	-1.1826	0.829539	1.00898	0.114559	1.08763	0.0930846	-1.09708	COX15	cytochrome c oxidase assembly homolog 15 (yeast)	10	protein-coding	CEMCOX2	MIM:603646|HGNC:HGNC:2263|HPRD:04707
56163	0.80829	0.0209251	0.124747	0.0504041	0.0124475	1.11071	0.427985	1.01794	0.132045	-1.04078	0.093314	1.04839	RNF17	ring finger protein 17	13	protein-coding	Mmip-2|SPATA23|TDRD4	MIM:605793|HGNC:HGNC:10060|Ensembl:ENSG00000132972|HPRD:05779|HPRD:15482|Vega:OTTHUMG00000016589
6588	0.80559	0.0989692	0.0249005	0.0507651	0.0297513	1.22773	0.612041	-1.03006	0.133226	-1.1134	0.0936343	1.13583	SLN	sarcolipin	11	protein-coding	-	MIM:602203|HGNC:HGNC:11089|Ensembl:ENSG00000170290|HPRD:03729
28659	0.245853	0.0261869	0.00225555	0.016742	0.00797067	-1.73153	0.634865	1.04674	0.0211687	1.47044	0.0949093	-1.23259	TRAV24	T cell receptor alpha variable 24	14	other	TCRAV18S1|TCRAV24S1	HGNC:HGNC:12121|IMGT/GENE-DB:TRAV24
54602	0.225551	0.0612555	0.17372	0.155359	0.0423471	1.40638	0.516806	1.07617	0.81181	-1.02637	0.0949186	1.27326	NDFIP2	Nedd4 family interacting protein 2	13	protein-coding	N4WBP5A	MIM:610041|HGNC:HGNC:18537|Ensembl:ENSG00000102471|HPRD:17629|Vega:OTTHUMG00000017136
1965	0.761854	0.228851	0.101235	0.0555128	0.0485438	1.28168	0.355617	-1.08757	0.150538	-1.15949	0.0967466	1.20218	EIF2S1	eukaryotic translation initiation factor 2, subunit 1 alpha, 35kDa	14	protein-coding	EIF-2|EIF-2A|EIF-2alpha|EIF2|EIF2A	MIM:603907|HGNC:HGNC:3265|Ensembl:ENSG00000134001|HPRD:04881|Vega:OTTHUMG00000029800
26121	0.0140321	0.057652	0.0344163	0.170916	0.0427985	1.25751	0.455917	1.05943	0.0160494	-1.39502	0.0968373	-1.17528	PRPF31	pre-mRNA processing factor 31	19	protein-coding	NY-BR-99|PRP31|RP11|SNRNP61	MIM:606419|HGNC:HGNC:15446|Ensembl:ENSG00000105618|HPRD:05917|Vega:OTTHUMG00000066040
29802	0.535542	0.175449	0.768499	0.0267726	0.0258043	-1.46883	0.201952	1.16381	0.0433817	1.36895	0.0972558	-1.24871	VPREB3	pre-B lymphocyte 3	22	protein-coding	8HS20|N27C7-2	MIM:605017|HGNC:HGNC:12710|Ensembl:ENSG00000128218|HPRD:05426|Vega:OTTHUMG00000150738
117248	0.673636	0.201882	0.0214674	0.0314635	0.0308076	1.18241	0.218197	-1.06981	0.0561526	-1.14088	0.0979693	1.10875	GALNT15	polypeptide N-acetylgalactosaminyltransferase 15	3	protein-coding	GALNACT15|GALNT13|GALNT7|GALNTL2|PIH5	MIM:615131|HGNC:HGNC:21531|Ensembl:ENSG00000131386|HPRD:13563|Vega:OTTHUMG00000156893
100506243	0.26388	0.0839123	0.984365	0.0179108	0.0142074	-1.23669	0.220951	1.06566	0.0229397	1.19486	0.0980674	-1.10297	KRBOX1	KRAB box domain containing 1	3	protein-coding	-	HGNC:HGNC:38708|Ensembl:ENSG00000240747|Vega:OTTHUMG00000186062
642633	0.178028	0.0503286	0.161114	0.20819	0.0432594	-1.36491	0.346543	-1.10814	0.920398	-1.01006	0.098555	-1.24411	FAM230B	family with sequence similarity 230, member B (non-protein coding)	22	ncRNA	-	HGNC:HGNC:32943|Ensembl:ENSG00000215498
56944	0.349117	0.0800819	0.0828602	0.111372	0.041764	1.27822	0.811426	1.01885	0.482994	-1.05893	0.0990581	1.18475	OLFML3	olfactomedin-like 3	1	protein-coding	HNOEL-iso|OLF44	MIM:610088|HGNC:HGNC:24956|Ensembl:ENSG00000116774|HPRD:14878|Vega:OTTHUMG00000011980
83480	0.00908057	0.0374794	0.00728738	0.0726112	0.0211282	1.11776	0.588646	1.01522	0.00846558	-1.16774	0.100152	-1.06062	PUS3	pseudouridylate synthase 3	11	protein-coding	2610020J05Rik|FKSG32	MIM:616283|HGNC:HGNC:25461|Ensembl:ENSG00000110060|HPRD:15195|Vega:OTTHUMG00000165870
203611	0.304311	0.454904	0.102744	0.0197556	0.0313443	-1.63514	0.078992	1.3998	0.0262562	1.69256	0.100193	-1.35231	CDY2B	chromodomain protein, Y-linked, 2B	Y	protein-coding	CDY	HGNC:HGNC:23921|Ensembl:ENSG00000129873|HPRD:16701|Vega:OTTHUMG00000041652
22870	0.94605	0.00949655	0.387917	0.0427645	0.00706785	-1.19688	0.168076	-1.05047	0.091738	1.06892	0.100729	-1.06591	PPP6R1	protein phosphatase 6, regulatory subunit 1	19	protein-coding	KIAA1115|PP6R1|SAP190|SAPS1	MIM:610875|HGNC:HGNC:29195|Ensembl:ENSG00000105063|HPRD:17207|Vega:OTTHUMG00000180704
11069	0.957792	0.055482	0.454003	0.0434595	0.0200359	-1.33717	0.835669	1.01458	0.0939576	1.16779	0.101107	-1.16173	RAPGEF4	Rap guanine nucleotide exchange factor (GEF) 4	2	protein-coding	CAMP-GEFII|CGEF2|EPAC|EPAC 2|EPAC2|Nbla00496	MIM:606058|HGNC:HGNC:16626|Ensembl:ENSG00000091428|HPRD:06929|Vega:OTTHUMG00000133677
54033	0.00276799	0.0453588	0.0120358	0.00999914	0.0074874	-1.29086	0.171551	1.07313	0.00179716	1.51882	0.101869	1.09641	RBM11	RNA binding motif protein 11	21	protein-coding	-	HGNC:HGNC:9897|Ensembl:ENSG00000185272|HPRD:10185|Vega:OTTHUMG00000074263
3028	0.498144	0.152556	0.902133	0.0268691	0.0242916	-1.23229	0.224662	1.07836	0.0419353	1.18417	0.102133	-1.12218	HSD17B10	hydroxysteroid (17-beta) dehydrogenase 10	X	protein-coding	17b-HSD10|ABAD|CAMR|DUPXp11.22|ERAB|HADH2|HCD2|MHBD|MRPP2|MRX17|MRX31|MRXS10|SCHAD|SDR5C1	MIM:300256|HGNC:HGNC:4800|Ensembl:ENSG00000072506|HPRD:02223|Vega:OTTHUMG00000021612
57680	0.600551	0.123637	0.014831	0.0731915	0.0418951	1.05474	0.706955	-1.00647	0.229774	-1.02372	0.102286	1.03697	CHD8	chromodomain helicase DNA binding protein 8	14	protein-coding	AUTS18|HELSNF1	MIM:610528|HGNC:HGNC:20153|Ensembl:ENSG00000100888|HPRD:16712|Vega:OTTHUMG00000170759
100113389	0.544153	0.349153	0.615245	0.0286913	0.0371515	1.72295	0.136675	-1.35868	0.0462599	-1.64618	0.103064	1.42204	SNORD127	small nucleolar RNA, C/D box 127	14	snoRNA	-	HGNC:HGNC:33555|Ensembl:ENSG00000239043
84105	0.204571	0.0355221	0.0188127	0.194396	0.0329396	1.24964	0.255367	1.08672	0.974115	-1.00209	0.103066	1.14751	PCBD2	pterin-4 alpha-carbinolamine dehydratase/dimerization cofactor of hepatocyte nuclear factor 1 alpha (TCF1) 2	5	protein-coding	DCOH2|DCOHM|PHS2	MIM:609836|HGNC:HGNC:24474|HPRD:17824
4920	0.0604304	0.0239334	0.959542	0.760041	0.0478958	1.39239	0.069816	1.32667	0.162464	1.20734	0.103409	1.26714	ROR2	receptor tyrosine kinase-like orphan receptor 2	9	protein-coding	BDB|BDB1|NTRKR2	MIM:602337|HGNC:HGNC:10257|Ensembl:ENSG00000169071|HPRD:03822|Vega:OTTHUMG00000020211
23248	0.634825	0.0601092	0.206992	0.032175	0.0175419	-1.1034	0.592705	1.0124	0.0552553	1.06508	0.104126	-1.04883	RPRD2	regulation of nuclear pre-mRNA domain containing 2	1	protein-coding	HSPC099|KIAA0460	MIM:614695|HGNC:HGNC:29039|Ensembl:ENSG00000163125|Vega:OTTHUMG00000012808
283102	0.153559	0.0442018	0.243681	0.268686	0.0449469	-1.47224	0.253797	-1.1781	0.724994	-1.046	0.104862	-1.30715	KRT8P41	keratin 8 pseudogene 41	11	pseudo	-	HGNC:HGNC:39875|Ensembl:ENSG00000213538
730668	0.697214	0.260482	0.301185	0.0347544	0.0372724	1.13458	0.202851	-1.05894	0.0622384	-1.10788	0.105059	1.08446	LOC730668	dynein heavy chain -like pseudogene	22	pseudo	-	Ensembl:ENSG00000280424
3914	0.627557	0.153555	0.414935	0.0323346	0.0276412	1.42969	0.274871	-1.12578	0.0551144	-1.31236	0.105423	1.22642	LAMB3	laminin, beta 3	1	protein-coding	AI1A|BM600-125KDA|LAM5|LAMNB1	MIM:150310|HGNC:HGNC:6490|Ensembl:ENSG00000196878|HPRD:01032|Vega:OTTHUMG00000036360
6382	0.0889983	0.0261976	0.911054	0.501683	0.0412388	1.2523	0.0991478	1.16712	0.310441	1.08289	0.105509	1.16192	SDC1	syndecan 1	2	protein-coding	CD138|SDC|SYND1|syndecan	MIM:186355|HGNC:HGNC:10658|Ensembl:ENSG00000115884|HPRD:01718|Vega:OTTHUMG00000090751
274	0.108467	0.0251314	0.00862385	0.399304	0.0357303	1.20454	0.109496	1.12214	0.430708	1.04752	0.105534	1.12444	BIN1	bridging integrator 1	2	protein-coding	AMPH2|AMPHL|SH3P9	MIM:601248|HGNC:HGNC:1052|Ensembl:ENSG00000136717|HPRD:03150|Vega:OTTHUMG00000131465
58530	0.192507	0.0309827	0.554303	0.215192	0.0313885	-1.40376	0.205107	-1.15361	0.943674	-1.00682	0.10574	-1.22514	LY6G6D	lymphocyte antigen 6 complex, locus G6D	6	protein-coding	C6orf23|G6D|LY6-D|MEGT1|NG25	MIM:606038|HGNC:HGNC:13935|Ensembl:ENSG00000244355|HPRD:16192|Vega:OTTHUMG00000137370
55315	0.331781	0.189628	0.98636	0.0218983	0.0231544	1.40257	0.152255	-1.16211	0.0295117	-1.36143	0.106204	1.19723	SLC29A3	solute carrier family 29 (equilibrative nucleoside transporter), member 3	10	protein-coding	ENT3|HCLAP|HJCD|PHID	MIM:612373|HGNC:HGNC:23096|Ensembl:ENSG00000198246|HPRD:11570|Vega:OTTHUMG00000018424
26009	0.472753	0.0789851	0.668806	0.0948396	0.0378636	1.08188	0.892318	1.00326	0.341955	-1.02523	0.106467	1.05183	ZZZ3	zinc finger, ZZ-type containing 3	1	protein-coding	ATAC1	HGNC:HGNC:24523|Ensembl:ENSG00000036549|HPRD:15907|Vega:OTTHUMG00000009652
146862	0.375812	0.0718933	0.0638663	0.115941	0.0400101	-1.16802	0.729017	-1.01711	0.47376	1.03712	0.106525	-1.10726	UNC45B	unc-45 myosin chaperone B	17	protein-coding	CMYA4|CTRCT43|SMUNC45|UNC-45B|UNC45	MIM:611220|HGNC:HGNC:14304|Ensembl:ENSG00000141161|HPRD:10840|Vega:OTTHUMG00000132931
79714	0.67679	0.0980678	0.519273	0.0696849	0.0358275	1.37923	0.799102	-1.02488	0.201185	-1.15522	0.106684	1.22362	CCDC51	coiled-coil domain containing 51	3	protein-coding	-	HGNC:HGNC:25714|Ensembl:ENSG00000164051|HPRD:08571|Vega:OTTHUMG00000133534
50626	0.241081	0.0109375	0.278916	0.179809	0.0135862	-1.10145	0.0696852	-1.05245	0.853166	1.00373	0.108673	-1.04267	CYHR1	cysteine/histidine-rich 1	8	protein-coding	CHRP	HGNC:HGNC:17806|Ensembl:ENSG00000187954|HPRD:13107|Vega:OTTHUMG00000165171
64493	0.963117	0.12299	0.0258552	0.0477541	0.0320225	-1.20851	0.488905	1.03999	0.102296	1.12307	0.109186	-1.11911	LINC00235	long intergenic non-protein coding RNA 235	16	ncRNA	C16orf10|LA16c-356B8.1|NCRNA00235	HGNC:HGNC:14138
26275	0.0318814	0.0157534	0.00540828	0.582149	0.0291267	1.4548	0.0545203	1.3393	0.0522364	-1.3463	0.109303	-1.23942	HIBCH	3-hydroxyisobutyryl-CoA hydrolase	2	protein-coding	HIBYLCOAH	MIM:610690|HGNC:HGNC:4908|Ensembl:ENSG00000198130|HPRD:11023|Vega:OTTHUMG00000132673
91608	0.209118	0.0147304	0.0875721	0.208731	0.0179992	-1.20994	0.0905476	-1.10457	0.999065	1.00005	0.109327	-1.09534	RASL10B	RAS-like, family 10, member B	17	protein-coding	RRP17|VTS58635	MIM:612128|HGNC:HGNC:30295|Ensembl:ENSG00000270885|HPRD:15215|Vega:OTTHUMG00000188385
11082	0.928407	0.277693	0.0291757	0.0464317	0.0473259	-1.20492	0.260398	1.08249	0.0968981	1.14659	0.10992	-1.13756	ESM1	endothelial cell-specific molecule 1	5	protein-coding	endocan	MIM:601521|HGNC:HGNC:3466|Ensembl:ENSG00000164283|HPRD:03310|Vega:OTTHUMG00000097010
81603	0.385396	0.0262422	0.0632266	0.120656	0.0214995	1.22634	0.261756	1.06572	0.480282	-1.0378	0.111233	1.1088	TRIM8	tripartite motif containing 8	10	protein-coding	GERP|RNF27	MIM:606125|HGNC:HGNC:15579|Ensembl:ENSG00000171206|HPRD:06934|Vega:OTTHUMG00000018964
22874	0.393014	0.0743966	0.0366218	0.120278	0.0416819	1.17591	0.729682	1.01811	0.472653	-1.03952	0.112348	1.11108	PLEKHA6	pleckstrin homology domain containing, family A member 6	1	protein-coding	PEPP-3|PEPP3	MIM:607771|HGNC:HGNC:17053|Ensembl:ENSG00000143850|HPRD:09685|Vega:OTTHUMG00000036057
57571	0.594445	0.117439	0.918955	0.0849148	0.0445622	-1.53409	0.816688	1.03299	0.263122	1.19281	0.11371	-1.32854	CARNS1	carnosine synthase 1	11	protein-coding	ATPGD1	MIM:613368|HGNC:HGNC:29268|Ensembl:ENSG00000172508|Vega:OTTHUMG00000167672
105376351	0.393696	0.494944	0.478566	0.0258951	0.0405809	1.23983	0.0988309	-1.15829	0.036332	-1.2518	0.113925	1.14721	LOC105376351	uncharacterized LOC105376351	10	protein-coding	-	-
100616132	0.693929	0.0246775	0.00858667	0.0378389	0.0119223	-1.31781	0.682611	-1.02295	0.0665544	1.15265	0.114072	-1.11764	MIR4728	microRNA 4728	17	ncRNA	-	HGNC:HGNC:41632|Ensembl:ENSG00000265178|miRBase:MI0017365
84271	0.0103881	0.0167159	0.0214704	0.0775706	0.0131229	1.19426	0.216041	1.05376	0.00952922	-1.22031	0.114449	-1.07675	POLDIP3	polymerase (DNA-directed), delta interacting protein 3	22	protein-coding	PDIP46|SKAR	MIM:611520|HGNC:HGNC:23782|Ensembl:ENSG00000100227|HPRD:17875|Vega:OTTHUMG00000150887
9204	0.266159	0.063986	0.0134557	0.178067	0.0468084	1.13075	0.486499	1.0302	0.801142	-1.01039	0.114887	1.08632	ZMYM6	zinc finger, MYM-type 6	1	protein-coding	Buster2|MYM|ZBED7|ZNF198L4|ZNF258	MIM:613567|HGNC:HGNC:13050|Ensembl:ENSG00000163867|HPRD:10325|HPRD:17494|Vega:OTTHUMG00000004163
389602	0.0684599	0.119598	0.0809021	0.00978015	0.0107595	1.14463	0.0779376	-1.06457	0.00870785	-1.15679	0.116181	1.05338	LOC389602	uncharacterized LOC389602	7	protein-coding	-	-
2535	0.95608	0.152656	0.0198365	0.0510117	0.0372863	-1.11107	0.441867	1.02634	0.107507	1.0692	0.116293	-1.06654	FZD2	frizzled class receptor 2	17	protein-coding	Fz2|fz-2|fzE2|hFz2	MIM:600667|HGNC:HGNC:4040|HPRD:02813
3909	0.687135	0.0442729	0.0209142	0.0772878	0.024098	-1.11645	0.65552	-1.01292	0.217395	1.04132	0.116842	-1.05847	LAMA3	laminin, alpha 3	18	protein-coding	BM600|E170|LAMNA|LOCS	MIM:600805|HGNC:HGNC:6483|Ensembl:ENSG00000053747|HPRD:02883|Vega:OTTHUMG00000131874
101927151	0.00441741	0.107336	0.0339777	0.0182153	0.0159706	-1.20723	0.184959	1.06764	0.00306565	1.40065	0.117566	1.08671	LOC101927151	uncharacterized LOC101927151	19	ncRNA	-	Ensembl:ENSG00000267575
6218	0.674901	0.087053	0.312635	0.0795286	0.0362236	-1.2932	0.946116	1.00522	0.225887	1.11396	0.117953	-1.16697	RPS17	ribosomal protein S17	15	protein-coding	DBA4|RPS17L|RPS17L1|RPS17L2|S17	MIM:180472|HGNC:HGNC:10397|Ensembl:ENSG00000182774|HPRD:01600|Vega:OTTHUMG00000147355
100130348	0.799826	0.0212961	0.0400023	0.0679707	0.0144605	1.3267	0.330624	1.0661	0.172665	-1.10354	0.117986	1.12768	TMEM262	transmembrane protein 262	11	protein-coding	-	HGNC:HGNC:49389|Ensembl:ENSG00000187066|Vega:OTTHUMG00000165598
27134	0.317472	0.0599657	0.0072219	0.0235901	0.014535	-1.24348	0.420173	1.04057	0.0306378	1.17934	0.118162	-1.09717	TJP3	tight junction protein 3	19	protein-coding	ZO-3|ZO3	MIM:612689|HGNC:HGNC:11829|Ensembl:ENSG00000105289|HPRD:18194|Vega:OTTHUMG00000180872
390732	0.145373	0.370879	0.205361	0.0153186	0.023369	-1.31165	0.0678895	1.19395	0.0160421	1.36598	0.119755	-1.14646	CES1P2	carboxylesterase 1 pseudogene 2	16	pseudo	-	HGNC:HGNC:48928
85352	0.584153	0.339975	0.601045	0.0355526	0.0431043	-1.4797	0.173317	1.22905	0.0571416	1.41788	0.121061	-1.28263	KIAA1644	KIAA1644	22	protein-coding	-	HGNC:HGNC:29335|Ensembl:ENSG00000138944|Vega:OTTHUMG00000030991
100271836	0.0137174	0.0364092	0.0456748	0.116644	0.0262286	1.53521	0.387209	1.11125	0.0135808	-1.72795	0.121769	-1.25076	SMG1P3	SMG1 pseudogene 3	16	pseudo	-	HGNC:HGNC:49860|Ensembl:ENSG00000180747
25921	0.451936	0.463528	0.0152344	0.0301399	0.0443027	-1.1362	0.119866	1.08591	0.0437418	1.13695	0.121824	-1.0852	ZDHHC5	zinc finger, DHHC-type containing 5	11	protein-coding	DHHC5|ZNF375	MIM:614586|HGNC:HGNC:18472|Ensembl:ENSG00000156599|HPRD:15720|Vega:OTTHUMG00000167198
406945	0.314141	0.757305	0.0138062	0.0242661	0.0483621	1.10853	0.0709007	-1.09171	0.031156	-1.13047	0.122585	1.07052	MIR153-2	microRNA 153-2	7	ncRNA	MIRN153-2|mir-153-2	HGNC:HGNC:31540|Ensembl:ENSG00000207960|miRBase:MI0000464
9865	0.870877	0.240351	0.0636482	0.049712	0.0461408	1.1947	0.3086	-1.06841	0.0975545	-1.13746	0.122943	1.12217	TRIL	TLR4 interactor with leucine-rich repeats	7	protein-coding	-	MIM:613356|HGNC:HGNC:22200|Ensembl:ENSG00000255690|Vega:OTTHUMG00000152829
1045	0.863879	0.233103	0.163309	0.0493851	0.0452218	-1.15837	0.313435	1.05505	0.0964203	1.11199	0.123035	-1.09906	CDX2	caudal type homeobox 2	13	protein-coding	CDX-3|CDX2/AS|CDX3	MIM:600297|HGNC:HGNC:1806|HPRD:02622
64860	0.230402	0.0457569	0.196783	0.228393	0.0424577	1.37459	0.294944	1.12574	0.995625	-1.00056	0.123204	1.22037	ARMCX5	armadillo repeat containing, X-linked 5	X	protein-coding	GASP5	HGNC:HGNC:25772|Ensembl:ENSG00000125962|HPRD:06521|Vega:OTTHUMG00000022062
101929721	0.0146651	0.0426849	0.518933	0.128252	0.0304411	-1.09086	0.423631	-1.02096	0.0147879	1.12062	0.123791	1.04882	LOC101929721	uncharacterized LOC101929721	1	ncRNA	-	Ensembl:ENSG00000230114
11169	0.00479887	0.154402	0.0599855	0.0198013	0.0197424	1.30069	0.156267	-1.11459	0.00334066	-1.63842	0.123792	-1.13015	WDHD1	WD repeat and HMG-box DNA binding protein 1	14	protein-coding	AND-1|AND1|CHTF4|CTF4	MIM:608126|HGNC:HGNC:23170|Ensembl:ENSG00000198554|HPRD:10483|Vega:OTTHUMG00000140304
4067	0.379858	0.214242	0.00950154	0.0275832	0.0288342	1.30766	0.181293	-1.12479	0.0375141	-1.27402	0.124351	1.15449	LYN	LYN proto-oncogene, Src family tyrosine kinase	8	protein-coding	JTK8|p53Lyn|p56Lyn	MIM:165120|HGNC:HGNC:6735|HPRD:01301
1365	0.940434	0.157531	0.117629	0.0543007	0.039461	-1.19533	0.457975	1.04425	0.111734	1.12052	0.124446	-1.11398	CLDN3	claudin 3	7	protein-coding	C7orf1|CPE-R2|CPETR2|HRVP1|RVP1	MIM:602910|HGNC:HGNC:2045|Ensembl:ENSG00000165215|HPRD:04219|Vega:OTTHUMG00000023424
84125	0.333785	0.109963	0.00399996	0.0256643	0.0203091	-1.1003	0.274645	1.02863	0.0334206	1.08232	0.125192	-1.04571	LRRIQ1	leucine-rich repeats and IQ motif containing 1	12	protein-coding	-	HGNC:HGNC:25708|Ensembl:ENSG00000133640|HPRD:09952|Vega:OTTHUMG00000166185
6741	0.0276964	0.0386781	0.0647932	0.3747	0.0481921	-1.15007	0.176717	-1.07913	0.0373895	1.16739	0.125964	1.09538	SSB	Sjogren syndrome antigen B (autoantigen La)	2	protein-coding	LARP3|La|La/SSB	MIM:109090|HGNC:HGNC:11316|Ensembl:ENSG00000138385|HPRD:00168|Vega:OTTHUMG00000132212
101928513	0.341091	0.0751851	0.062657	0.163873	0.0496735	1.35887	0.593096	1.05896	0.651911	-1.04915	0.127092	1.2231	CATIP-AS1	CATIP antisense RNA 1	2	ncRNA	-	HGNC:HGNC:41080|Ensembl:ENSG00000225062
101927835	0.447544	0.289347	0.829175	0.0313219	0.0363144	1.28952	0.169402	-1.13501	0.0448575	-1.26336	0.127393	1.1585	LOC101927835	uncharacterized LOC101927835	5	ncRNA	-	Ensembl:ENSG00000253236
1416	0.0208265	0.0543523	0.00660515	0.227448	0.0476966	-1.29272	0.350072	-1.09133	0.0241304	1.3979	0.127436	1.18013	CRYBB2P1	crystallin, beta B2 pseudogene 1	22	pseudo	CRYB2B	HGNC:HGNC:2399|Ensembl:ENSG00000100058
102724710	0.190054	0.0270345	0.00428175	0.297348	0.0329685	-1.09483	0.142443	-1.04884	0.781182	-1.00735	0.128629	-1.05152	LOC102724710	uncharacterized LOC102724710	8	ncRNA	-	Ensembl:ENSG00000253634
7918	0.385949	0.0498432	0.10886	0.148899	0.036267	1.15835	0.440314	1.03669	0.561912	-1.02676	0.12878	1.08823	GPANK1	G patch domain and ankyrin repeats 1	6	protein-coding	ANKRD59|BAT4|D6S54E|G5|GPATCH10	MIM:142610|HGNC:HGNC:13920|Ensembl:ENSG00000204438|HPRD:00810|Vega:OTTHUMG00000031174
10280	0.434789	0.0630407	0.0350078	0.134745	0.0400021	-1.44748	0.588182	-1.06631	0.480798	1.08901	0.129676	-1.24651	SIGMAR1	sigma non-opioid intracellular receptor 1	9	protein-coding	ALS16|OPRS1|SIG-1R|SR-BP|SR-BP1|SRBP|hSigmaR1|sigma1R	MIM:601978|HGNC:HGNC:8157|Ensembl:ENSG00000147955|HPRD:03580|Vega:OTTHUMG00000019829
1361	0.688442	0.0734424	0.020474	0.0885019	0.0349119	-1.19181	0.888433	-1.00731	0.243436	1.07161	0.129864	-1.10409	CPB2	carboxypeptidase B2 (plasma)	13	protein-coding	CPU|PCPB|TAFI	MIM:603101|HGNC:HGNC:2300|Ensembl:ENSG00000080618|HPRD:04374|Vega:OTTHUMG00000016867
157739	0.392464	0.0590562	0.129672	0.153704	0.0411324	-1.28394	0.504014	-1.05649	0.568521	1.04744	0.133048	-1.16025	TDH	L-threonine dehydrogenase (pseudogene)	8	pseudo	SDR14E1P	MIM:615174|HGNC:HGNC:15547|Ensembl:ENSG00000154316|HPRD:10264
51098	0.227122	0.0448824	0.0820457	0.264425	0.045074	-1.12277	0.260619	-1.04943	0.924648	-1.00359	0.134157	-1.07373	IFT52	intraflagellar transport 52	20	protein-coding	C20orf9|CGI-53|NGD2|NGD5	HGNC:HGNC:15901|Ensembl:ENSG00000101052|HPRD:12789|Vega:OTTHUMG00000032513
56915	0.00643883	0.280134	0.319698	0.0290989	0.0338799	-1.28157	0.160168	1.13202	0.00470488	1.66213	0.13434	1.14569	EXOSC5	exosome component 5	19	protein-coding	RRP41B|RRP46|Rrp46p|hRrp46p|p12B	MIM:606492|HGNC:HGNC:24662|Ensembl:ENSG00000077348|HPRD:16222|Vega:OTTHUMG00000182759
56034	0.022461	0.0516538	0.0119861	0.00545839	0.00524092	-1.29467	0.0629449	1.1072	0.00381344	1.33422	0.134425	-1.07439	PDGFC	platelet derived growth factor C	4	protein-coding	FALLOTEIN|SCDGF	MIM:608452|HGNC:HGNC:8801|Ensembl:ENSG00000145431|HPRD:10529|Vega:OTTHUMG00000161803
81034	0.623837	0.0204142	0.517017	0.103962	0.0170113	1.19001	0.218361	1.05763	0.300324	-1.0461	0.136776	1.07559	SLC25A32	solute carrier family 25 (mitochondrial folate carrier), member 32	8	protein-coding	MFT|MFTC	MIM:610815|HGNC:HGNC:29683|Ensembl:ENSG00000164933|HPRD:11301|Vega:OTTHUMG00000164790
51286	0.663056	0.115683	0.157022	0.0983344	0.048235	-1.29952	0.908501	1.01018	0.273661	1.11454	0.136958	-1.17785	CEND1	cell cycle exit and neuronal differentiation 1	11	protein-coding	BM88	MIM:608213|HGNC:HGNC:24153|Ensembl:ENSG00000184524|HPRD:16300|Vega:OTTHUMG00000133308
2719	0.735768	0.098452	0.670793	0.0484455	0.0288339	1.38498	0.588879	-1.05092	0.0845781	-1.23273	0.136959	1.18072	GPC3	glypican 3	X	protein-coding	DGSX|GTR2-2|MXR7|OCI-5|SDYS|SGB|SGBS|SGBS1	MIM:300037|HGNC:HGNC:4451|Ensembl:ENSG00000147257|HPRD:02074|Vega:OTTHUMG00000022448
348327	0.975848	0.0734845	0.88632	0.063328	0.0289096	1.53512	0.907262	-1.01383	0.131187	-1.25068	0.137188	1.2444	ZNF530	zinc finger protein 530	19	protein-coding	-	HGNC:HGNC:29297|Ensembl:ENSG00000183647|HPRD:15822|Vega:OTTHUMG00000183469
55643	0.0032776	0.0233601	0.0807439	0.0102457	0.005692	-1.21917	0.365081	1.03006	0.00201219	1.32782	0.138746	1.05734	BTBD2	BTB (POZ) domain containing 2	19	protein-coding	-	MIM:608531|HGNC:HGNC:15504|Ensembl:ENSG00000133243|HPRD:12252|Vega:OTTHUMG00000180017
9638	0.547356	0.0624188	0.340525	0.0392785	0.0201072	1.33296	0.697417	-1.02753	0.059635	-1.20636	0.13909	1.13536	FEZ1	fasciculation and elongation protein zeta 1 (zygin I)	11	protein-coding	-	MIM:604825|HGNC:HGNC:3659|Ensembl:ENSG00000149557|HPRD:09212|Vega:OTTHUMG00000165886
283652	0.710191	0.061711	0.906385	0.0944549	0.0326543	1.53791	0.747502	1.04111	0.250737	-1.17595	0.139624	1.25616	SLC24A5	solute carrier family 24 (sodium/potassium/calcium exchanger), member 5	15	protein-coding	JSX|NCKX5|OCA6|SHEP4	MIM:609802|HGNC:HGNC:20611|Ensembl:ENSG00000188467|HPRD:18055|Vega:OTTHUMG00000131494
729668	0.575981	0.0444185	0.0383491	0.0409279	0.0172003	-1.29699	0.942261	1.00427	0.0634235	1.16896	0.139676	-1.11426	GOLGA2P6	golgin A2 pseudogene 6	10	pseudo	-	HGNC:HGNC:44948
389058	0.318242	0.212692	0.0023869	0.0278772	0.0289586	1.12868	0.18434	-1.05406	0.0348087	-1.11933	0.140802	1.06287	SP5	Sp5 transcription factor	2	protein-coding	-	MIM:609391|HGNC:HGNC:14529|Ensembl:ENSG00000204335|HPRD:18088|Vega:OTTHUMG00000154053
143666	0.341557	0.148376	0.369223	0.0295255	0.0255805	-1.30538	0.255121	1.09453	0.0375753	1.25825	0.142809	-1.13552	LOC143666	uncharacterized LOC143666	11	ncRNA	-	-
6866	0.790659	0.00743817	0.115406	0.0880829	0.00789727	-1.28589	0.0666092	-1.11823	0.216839	1.06368	0.143525	-1.0811	TAC3	tachykinin 3	12	protein-coding	HH10|NKB|NKNB|PRO1155|ZNEUROK1	MIM:162330|HGNC:HGNC:11521|Ensembl:ENSG00000166863|HPRD:08877|Vega:OTTHUMG00000156958
149986	0.893468	0.14163	0.685364	0.0612229	0.0403199	1.25627	0.552834	-1.04478	0.118278	-1.15343	0.144051	1.13792	LSM14B	LSM family member 14B	20	protein-coding	C20orf40|FAM61B|FT005|LSM13|RAP55B|bA11M20.3	HGNC:HGNC:15887|Ensembl:ENSG00000149657|HPRD:12768|Vega:OTTHUMG00000032901
100616346	0.302969	0.0427832	0.0199843	0.221545	0.039917	-1.20103	0.281766	-1.07123	0.846605	1.01114	0.144143	-1.10882	MIR4649	microRNA 4649	7	ncRNA	mir-4649	HGNC:HGNC:41852|Ensembl:ENSG00000264652|miRBase:MI0017276
10395	0.637193	0.078137	0.0575127	0.110462	0.0409656	1.09089	0.801649	1.00694	0.310412	-1.03119	0.14526	1.0506	DLC1	DLC1 Rho GTPase activating protein	8	protein-coding	ARHGAP7|HP|STARD12|p122-RhoGAP	MIM:604258|HGNC:HGNC:2897|Ensembl:ENSG00000164741|HPRD:05035|Vega:OTTHUMG00000090825
221044	0.439917	0.0209431	0.0691138	0.0357946	0.0105591	-1.30233	0.600342	-1.02729	0.0493189	1.15902	0.147075	-1.0938	UCMA	upper zone of growth plate and cartilage matrix associated	10	protein-coding	C10orf49|GRP|GRP/UCMA	HGNC:HGNC:25205|Ensembl:ENSG00000165623|HPRD:12578|Vega:OTTHUMG00000017692
7082	0.585136	0.0605678	0.667259	0.122215	0.037048	1.11046	0.610326	1.01669	0.359277	-1.03203	0.147406	1.05834	TJP1	tight junction protein 1	15	protein-coding	ZO-1	MIM:601009|HGNC:HGNC:11827|Ensembl:ENSG00000104067|HPRD:03002|Vega:OTTHUMG00000137397
83998	0.00803577	0.360241	0.0198374	0.0373422	0.0460175	1.11308	0.175191	-1.05923	0.00600264	-1.25558	0.148668	-1.06495	REG4	regenerating islet-derived family, member 4	1	protein-coding	GISP|REG-IV|RELP	MIM:609846|HGNC:HGNC:22977|Ensembl:ENSG00000134193|HPRD:17964|Vega:OTTHUMG00000012175
2208	0.0133498	0.119513	0.127251	0.0847786	0.0449584	-1.17213	0.806516	1.01286	0.0117207	1.30182	0.149446	1.09654	FCER2	Fc fragment of IgE, low affinity II, receptor for (CD23)	19	protein-coding	BLAST-2|CD23|CD23A|CLEC4J|FCE2|IGEBF	MIM:151445|HGNC:HGNC:3612|Ensembl:ENSG00000104921|HPRD:01049|Vega:OTTHUMG00000182517
101928555	0.431176	0.0837965	0.665508	0.0363589	0.0222849	1.28418	0.506618	-1.04408	0.0494023	-1.20132	0.151358	1.1161	LINC01537	long intergenic non-protein coding RNA 1537	11	ncRNA	-	HGNC:HGNC:51301|Ensembl:ENSG00000227467
386653	0.330269	0.531379	0.222842	0.030618	0.0481354	-1.24455	0.111524	1.16329	0.0380083	1.27188	0.151571	-1.1383	IL31	interleukin 31	12	protein-coding	IL-31	MIM:609509|HGNC:HGNC:19372|Ensembl:ENSG00000204671|HPRD:11877|Vega:OTTHUMG00000168916
284801	0.960942	0.0624281	0.195412	0.0704167	0.028007	1.7491	0.924312	1.01453	0.141227	-1.31995	0.152	1.30615	MIR663AHG	MIR663A host gene	20	ncRNA	-	HGNC:HGNC:27662|Ensembl:ENSG00000227195
2794	0.282114	0.194522	0.0158909	0.027929	0.0278485	-1.11337	0.196652	1.04531	0.0329736	1.10586	0.15262	-1.05241	GNL1	guanine nucleotide binding protein-like 1	6	protein-coding	HSR1	MIM:143024|HGNC:HGNC:4413|Ensembl:ENSG00000204590|HPRD:00879|Vega:OTTHUMG00000031137
6939	0.585173	0.280138	0.358085	0.0455544	0.0468953	1.18579	0.253957	-1.07619	0.0696712	-1.15535	0.152715	1.10454	TCF15	transcription factor 15 (basic helix-loop-helix)	20	protein-coding	EC2|PARAXIS|bHLHa40	MIM:601010|HGNC:HGNC:11627|HPRD:03003
27010	0.0146074	0.0493458	0.0887207	0.0945835	0.0285613	-1.27497	0.617744	-1.03453	0.0130329	1.384	0.15426	1.12299	TPK1	thiamin pyrophosphokinase 1	7	protein-coding	HTPK1|PP20|THMD5	MIM:606370|HGNC:HGNC:17358|Ensembl:ENSG00000196511|HPRD:06967|Vega:OTTHUMG00000152774
101927524	0.729817	0.0527822	0.0410456	0.0554454	0.0223392	1.25488	0.967365	1.00232	0.0937904	-1.13466	0.155417	1.10339	MEOX2-AS1	MEOX2 antisense RNA 1 (head to head)	7	ncRNA	-	HGNC:HGNC:50672
90019	0.655878	0.194377	0.836859	0.0508355	0.0420619	-1.5348	0.367972	1.14193	0.0815205	1.38308	0.155686	-1.2672	SYT8	synaptotagmin VIII	11	protein-coding	-	MIM:607719|HGNC:HGNC:19264|Ensembl:ENSG00000149043|HPRD:09655|Vega:OTTHUMG00000009026
646243	0.0329558	0.0392016	0.615041	0.354648	0.0473433	1.46197	0.185865	1.22083	0.0415719	-1.4921	0.156009	-1.24599	CXADRP2	coxsackie virus and adenovirus receptor pseudogene 2	15	pseudo	-	HGNC:HGNC:33973
23324	0.00627511	0.0924951	0.0151401	0.0242868	0.0181047	1.11017	0.296665	-1.02836	0.00429862	-1.19036	0.156214	-1.04266	MAN2B2	mannosidase, alpha, class 2B, member 2	4	protein-coding	-	HGNC:HGNC:29623|Ensembl:ENSG00000013288|HPRD:14355|Vega:OTTHUMG00000160073
79833	0.012014	0.101175	0.591678	0.067245	0.0356776	-1.21754	0.761327	1.01813	0.0099322	1.37216	0.156705	1.10692	GEMIN6	gem (nuclear organelle) associated protein 6	2	protein-coding	-	MIM:607006|HGNC:HGNC:20044|HPRD:06110
79469	0.188585	0.00487075	0.00551624	0.0223862	0.00354282	1.88289	0.110972	1.18388	0.0234677	-1.38036	0.156725	1.15219	DLEU2L	deleted in lymphocytic leukemia 2-like	1	pseudo	BCMSUNL	HGNC:HGNC:13225
221	0.202379	0.020355	0.143526	0.378446	0.0295498	-1.25859	0.0907928	-1.15539	0.702102	-1.02502	0.156878	-1.11658	ALDH3B1	aldehyde dehydrogenase 3 family, member B1	11	protein-coding	ALDH4|ALDH7	MIM:600466|HGNC:HGNC:410|Ensembl:ENSG00000006534|HPRD:02716|Vega:OTTHUMG00000154910
64786	0.0071441	0.0806696	0.917728	0.0290765	0.0190463	1.2308	0.411023	-1.04372	0.00502491	-1.39678	0.15919	-1.08732	TBC1D15	TBC1 domain family, member 15	12	protein-coding	RAB7-GAP	MIM:612662|HGNC:HGNC:25694|Ensembl:ENSG00000121749|HPRD:15470|Vega:OTTHUMG00000158553
4352	0.00215312	0.00948678	0.185789	0.00522002	0.00255053	-1.50326	0.397849	1.04357	0.00117569	1.6999	0.161215	1.08359	MPL	MPL proto-oncogene, thrombopoietin receptor	1	protein-coding	C-MPL|CD110|MPLV|THCYT2|TPOR	MIM:159530|HGNC:HGNC:7217|HPRD:01161
55342	0.06331	0.218724	0.327055	0.0119134	0.015598	1.23997	0.0688414	-1.12782	0.00963545	-1.29155	0.163076	1.08277	STRBP	spermatid perinuclear RNA binding protein	9	protein-coding	HEL162|ILF3L|SPNR|p74	MIM:611138|HGNC:HGNC:16462|Ensembl:ENSG00000165209|HPRD:10257|Vega:OTTHUMG00000020636
79915	0.409457	0.0308153	0.192208	0.0386975	0.0136642	1.23075	0.831453	1.00927	0.0504486	-1.13439	0.166591	1.07499	ATAD5	ATPase family, AAA domain containing 5	17	protein-coding	C17orf41|ELG1|FRAG1	MIM:609534|HGNC:HGNC:25752|Ensembl:ENSG00000176208|HPRD:07792|Vega:OTTHUMG00000132794
5322	0.810745	0.098835	0.162883	0.104903	0.0457267	-1.17515	0.96602	-1.00226	0.244931	1.07307	0.167694	-1.09265	PLA2G5	phospholipase A2, group V	1	protein-coding	FRFB|GV-PLA2|PLA2-10|hVPLA(2)	MIM:601192|HGNC:HGNC:9038|HPRD:03117
7482	0.555076	0.0734496	0.00825446	0.153898	0.0473005	-1.13854	0.608124	-1.02301	0.446494	1.03544	0.167885	-1.07483	WNT2B	wingless-type MMTV integration site family, member 2B	1	protein-coding	WNT13	MIM:601968|HGNC:HGNC:12781|Ensembl:ENSG00000134245|HPRD:03574|Vega:OTTHUMG00000011157
731789	0.868604	0.00660738	0.121853	0.100926	0.00759678	1.84307	0.0522803	1.34546	0.223597	-1.15634	0.172389	1.18464	LINC00202-2	long intergenic non-protein coding RNA 202-2	10	ncRNA	-	HGNC:HGNC:44917
84231	0.716863	0.0623066	0.0475225	0.123973	0.0379914	-1.23185	0.618794	-1.03298	0.310125	1.07411	0.17274	-1.11024	TRAF7	TNF receptor-associated factor 7, E3 ubiquitin protein ligase	16	protein-coding	RFWD1|RNF119	MIM:606692|HGNC:HGNC:20456|Ensembl:ENSG00000131653|HPRD:06977|Vega:OTTHUMG00000128826
79816	0.484329	0.0546658	0.383568	0.183302	0.0428478	1.18032	0.411964	1.04762	0.558703	-1.03262	0.172901	1.09108	TLE6	transducin-like enhancer of split 6	19	protein-coding	GRG6	MIM:612399|HGNC:HGNC:30788|Ensembl:ENSG00000104953|HPRD:18195|Vega:OTTHUMG00000156793
388503	0.609532	0.0262096	0.147753	0.0539401	0.0147202	-1.48644	0.523716	-1.05774	0.0815621	1.22321	0.173249	-1.14887	C3P1	complement component 3 precursor pseudogene	19	pseudo	CPLP	HGNC:HGNC:34414|Ensembl:ENSG00000167798|HPRD:18382
1655	0.00878616	0.0451611	0.609366	0.0363711	0.0162524	1.11405	0.846439	-1.00466	0.00628731	-1.1637	0.175171	-1.03973	DDX5	DEAD (Asp-Glu-Ala-Asp) box helicase 5	17	protein-coding	G17P1|HLR1|HUMP68|p68	MIM:180630|HGNC:HGNC:2746|Ensembl:ENSG00000108654|HPRD:01615|Vega:OTTHUMG00000178936
4671	0.311809	0.0367557	0.0247256	0.29023	0.0408892	1.72762	0.199553	1.29663	0.96484	-1.00761	0.175959	1.32233	NAIP	NLR family, apoptosis inhibitory protein	5	protein-coding	BIRC1|NLRB1|psiNAIP	MIM:600355|HGNC:HGNC:7634|Ensembl:ENSG00000249437|Vega:OTTHUMG00000163318
442245	0.0431758	0.0144302	0.028389	0.436823	0.0238363	-1.24051	0.0582753	-1.16344	0.05672	1.16545	0.177453	1.09305	GSTM2P1	glutathione S-transferase mu 2 (muscle) pseudogene 1	6	pseudo	-	HGNC:HGNC:38009
10293	0.881301	0.0620988	0.695206	0.0777496	0.0294859	-1.29695	0.861095	-1.01271	0.141973	1.14032	0.17826	-1.12308	TRAIP	TRAF interacting protein	3	protein-coding	RNF206|TRIP	MIM:605958|HGNC:HGNC:30764|Ensembl:ENSG00000183763|HPRD:05811|Vega:OTTHUMG00000158269
100268168	0.0230039	0.0315679	0.114141	0.163383	0.0279919	-1.44208	0.255536	-1.13685	0.0224809	1.48847	0.178832	1.17342	LOC100268168	uncharacterized LOC100268168	5	ncRNA	-	Ensembl:ENSG00000204758
81926	0.830168	0.0265233	0.983536	0.0769555	0.017584	-1.55836	0.385448	-1.09902	0.1341	1.20926	0.186001	-1.17258	ABHD17A	abhydrolase domain containing 17A	19	protein-coding	C19orf27|FAM108A1	HGNC:HGNC:28756|Ensembl:ENSG00000129968|HPRD:07475|Vega:OTTHUMG00000171872
8048	0.45154	0.0479483	0.024691	0.0465241	0.0192394	1.20648	0.979279	-1.00115	0.061116	-1.12671	0.186363	1.07203	CSRP3	cysteine and glycine-rich protein 3 (cardiac LIM protein)	11	protein-coding	CLP|CMD1M|CMH12|CRP3|LMO4|MLP	MIM:600824|HGNC:HGNC:2472|Ensembl:ENSG00000129170|HPRD:07525|Vega:OTTHUMG00000166100
130560	0.582595	0.0313041	0.17624	0.171259	0.0284461	-1.2769	0.244504	-1.09282	0.466426	1.05248	0.187601	-1.11019	SPATA3	spermatogenesis associated 3	2	protein-coding	TSARG1	HGNC:HGNC:17884|Ensembl:ENSG00000173699|HPRD:15428|Vega:OTTHUMG00000133221
3671	0.0157917	0.0143917	0.0243664	0.0829598	0.012222	-1.31549	0.167915	-1.09563	0.0130059	1.30752	0.189618	1.08899	ISLR	immunoglobulin superfamily containing leucine-rich repeat	15	protein-coding	HsT17563	MIM:602059|HGNC:HGNC:6133|Ensembl:ENSG00000129009|HPRD:03636|Vega:OTTHUMG00000137623
3785	0.286143	0.0210267	0.0216554	0.354536	0.0294481	1.10813	0.0976992	1.06423	0.895444	1.00375	0.190044	1.04515	KCNQ2	potassium channel, voltage gated KQT-like subfamily Q, member 2	20	protein-coding	BFNC|BFNS1|EBN|EBN1|EIEE7|ENB1|HNSPC|KCNA11|KV7.2|KVEBN1	MIM:602235|HGNC:HGNC:6296|Ensembl:ENSG00000075043|HPRD:03757|Vega:OTTHUMG00000033049
90187	0.785062	0.0150978	0.753581	0.13192	0.0152682	1.43003	0.125813	1.16211	0.302016	-1.09274	0.194488	1.12611	EMILIN3	elastin microfibril interfacer 3	20	protein-coding	C20orf130|EMILIN5|dJ620E11.4	MIM:608929|HGNC:HGNC:16123|Ensembl:ENSG00000183798|HPRD:12335|Vega:OTTHUMG00000046304
100506696	0.809211	0.0787178	0.0413741	0.129325	0.0449025	1.21904	0.724818	1.0233	0.289752	-1.07941	0.196443	1.10364	PCAT6	prostate cancer associated transcript 6 (non-protein coding)	1	ncRNA	KDM5B-AS1|KDM5BAS1|PCAN-R1|ncRNA-a2|onco-lncRNA-96	HGNC:HGNC:43714|Ensembl:ENSG00000228288
100124533	0.0749624	0.0205447	0.302996	0.744301	0.0414855	-1.24027	0.0611998	-1.20153	0.120835	1.14435	0.198901	1.1086	SCARNA27	small Cajal body-specific RNA 27	6	ncRNA	-	HGNC:HGNC:33614
100616488	0.490503	0.204654	0.394799	0.0535503	0.0447218	-3.31788	0.37261	1.45726	0.0712351	2.68445	0.20083	-1.80111	MIR548AK	microRNA 548ak	10	ncRNA	-	HGNC:HGNC:41893|Ensembl:ENSG00000265653|miRBase:MI0016840
4677	0.107491	0.0444293	0.216118	0.019503	0.0112408	1.13993	0.443634	-1.02079	0.0167376	-1.12005	0.201045	1.03891	NARS	asparaginyl-tRNA synthetase	18	protein-coding	ASNRS|NARS1	MIM:108410|HGNC:HGNC:7643|Ensembl:ENSG00000134440|HPRD:00154|Vega:OTTHUMG00000180125
149018	0.696656	0.0497242	0.445703	0.157185	0.0372188	-1.10237	0.421726	-1.02558	0.381377	1.02824	0.201448	-1.04536	LELP1	late cornified envelope-like proline-rich 1	1	protein-coding	-	MIM:611042|HGNC:HGNC:32046|Ensembl:ENSG00000203784|HPRD:17303|Vega:OTTHUMG00000013935
3112	0.269803	0.131228	0.109184	0.0353759	0.0272449	1.33967	0.342067	-1.08487	0.0383926	-1.29175	0.201681	1.12511	HLA-DOB	major histocompatibility complex, class II, DO beta	6	protein-coding	DOB	MIM:600629|HGNC:HGNC:4937|Ensembl:ENSG00000241106|HPRD:08368|Vega:OTTHUMG00000031213
574443	0.70195	0.139902	0.0130492	0.0723881	0.0445065	-1.30879	0.642721	1.04233	0.112723	1.19638	0.202143	-1.14026	MIR490	microRNA 490	7	ncRNA	MIRN490|hsa-mir-490|miR-490	HGNC:HGNC:32075|Ensembl:ENSG00000207597|miRBase:MI0003125
91368	0.422123	0.165082	0.77868	0.0483785	0.0374706	-1.30363	0.395746	1.07612	0.0606766	1.24349	0.20262	-1.12817	CDKN2AIPNL	CDKN2A interacting protein N-terminal like	5	protein-coding	-	HGNC:HGNC:30545|Ensembl:ENSG00000237190|HPRD:14430|Vega:OTTHUMG00000129123
100500912	0.127162	0.0771188	0.171071	0.0220422	0.0156572	3.87295	0.308315	-1.39589	0.0195649	-3.48147	0.204711	1.55285	MIR3674	microRNA 3674	8	ncRNA	-	HGNC:HGNC:38915|miRBase:MI0016075
400043	0.584421	0.0238225	0.0597635	0.193201	0.024796	1.26712	0.165406	1.10867	0.50772	-1.04329	0.204938	1.09549	LOC400043	uncharacterized LOC400043	12	ncRNA	-	Ensembl:ENSG00000250742
81794	0.0239954	0.0177049	0.0424053	0.00734533	0.00412743	-1.27135	0.30049	1.03834	0.00471585	1.25765	0.206269	-1.04965	ADAMTS10	ADAM metallopeptidase with thrombospondin type 1 motif, 10	19	protein-coding	ADAM-TS10|ADAMTS-10|WMS|WMS1	MIM:608990|HGNC:HGNC:13201|Ensembl:ENSG00000142303|HPRD:07470|Vega:OTTHUMG00000182216
8621	0.269591	0.0236464	0.0167046	0.425539	0.0350911	1.05017	0.0988995	1.03209	0.7804	1.00408	0.206718	1.02167	CDK13	cyclin-dependent kinase 13	7	protein-coding	CDC2L|CDC2L5|CHED|hCDK13	MIM:603309|HGNC:HGNC:1733|Ensembl:ENSG00000065883|HPRD:04496|Vega:OTTHUMG00000023726
139596	0.979621	0.0928624	0.269232	0.110878	0.0455031	1.29185	0.899163	1.01072	0.215573	-1.12884	0.207029	1.13227	UPRT	uracil phosphoribosyltransferase (FUR1) homolog (S. cerevisiae)	X	protein-coding	FUR1|UPP	MIM:300656|HGNC:HGNC:28334|Ensembl:ENSG00000094841|HPRD:06640|Vega:OTTHUMG00000021864
2036	0.139641	0.0203935	0.0335298	0.023656	0.00844194	-1.3501	0.874286	-1.00836	0.0213964	1.23897	0.207286	-1.08066	EPB41L1	erythrocyte membrane protein band 4.1-like 1	20	protein-coding	4.1N|MRD11	MIM:602879|HGNC:HGNC:3378|Ensembl:ENSG00000088367|HPRD:04193|Vega:OTTHUMG00000032378
7429	0.596901	0.0547141	0.748128	0.0653026	0.0249292	1.26325	0.886215	1.00874	0.0933608	-1.14545	0.208813	1.09329	VIL1	villin 1	2	protein-coding	D2S1471|VIL	MIM:193040|HGNC:HGNC:12690|HPRD:01898
102467217	0.665093	0.0416581	0.00666067	0.173929	0.034807	-1.23252	0.327458	-1.0686	0.426716	1.05351	0.209277	-1.09481	LOC102467217	uncharacterized LOC102467217	5	ncRNA	-	-
84961	0.0103512	0.0708487	0.198197	0.0386405	0.0212507	1.23916	0.618936	-1.02706	0.00715533	-1.37386	0.211462	-1.07949	FBXL20	F-box and leucine-rich repeat protein 20	17	protein-coding	Fbl2|Fbl20	MIM:609086|HGNC:HGNC:24679|Ensembl:ENSG00000108306|HPRD:10951|Vega:OTTHUMG00000179002
283982	0.773568	0.146074	0.71765	0.0839297	0.049975	-1.5664	0.700523	1.06151	0.135891	1.33058	0.212085	-1.24964	LINC00469	long intergenic non-protein coding RNA 469	17	ncRNA	C17orf54	HGNC:HGNC:26863|HPRD:08277
730094	0.541884	0.0190709	0.155054	0.219604	0.0222768	-1.50397	0.118012	-1.22558	0.585723	1.05861	0.212438	-1.15922	C16orf52	chromosome 16 open reading frame 52	16	protein-coding	-	HGNC:HGNC:27087|Ensembl:ENSG00000185716|Vega:OTTHUMG00000131587
1298	0.302029	0.186692	0.0130389	0.0401661	0.0351511	1.16842	0.29922	-1.05464	0.0444781	-1.15232	0.212497	1.06937	COL9A2	collagen, type IX, alpha 2	1	protein-coding	DJ39G22.4|EDM2|MED|STL5	MIM:120260|HGNC:HGNC:2218|Ensembl:ENSG00000049089|HPRD:00373|Vega:OTTHUMG00000005761
101929297	0.0345705	0.0511296	0.950338	0.241047	0.0471176	-1.17707	0.316519	-1.0618	0.0357866	1.19952	0.212881	1.08205	LOC101929297	uncharacterized LOC101929297	6	ncRNA	-	Ensembl:ENSG00000233365
154089	0.180475	0.20698	0.553375	0.0286259	0.0291485	-1.31307	0.193413	1.12243	0.0273874	1.32172	0.213223	-1.11508	LINC01312	long intergenic non-protein coding RNA 1312	6	ncRNA	-	HGNC:HGNC:28525
246329	0.0262845	0.07159	0.15508	0.156746	0.0470022	-1.21365	0.587655	-1.03657	0.0242198	1.28502	0.214753	1.09753	STAC3	SH3 and cysteine rich domain 3	12	protein-coding	NAM	MIM:615521|HGNC:HGNC:28423|Ensembl:ENSG00000185482|HPRD:11606|Vega:OTTHUMG00000171271
102724874	0.420926	0.0429319	0.110678	0.0520162	0.0192256	-1.48876	0.869009	-1.01562	0.0639566	1.28149	0.217468	-1.14387	LOC102724874	uncharacterized LOC102724874	8	ncRNA	-	-
29985	0.0231551	0.037663	0.00867293	0.126207	0.0278538	1.23438	0.37702	1.05584	0.0201651	-1.26846	0.218286	-1.08499	SLC39A3	solute carrier family 39 (zinc transporter), member 3	19	protein-coding	ZIP-3|ZIP3	MIM:612168|HGNC:HGNC:17128|Ensembl:ENSG00000141873|HPRD:15386|Vega:OTTHUMG00000180440
387590	0.362019	0.030784	0.109749	0.34474	0.0389513	1.14483	0.148207	1.07728	0.976052	-1.00125	0.219006	1.06137	TPTEP1	transmembrane phosphatase with tensin homology pseudogene 1	22	pseudo	psiTPTE22	HGNC:HGNC:43648|Ensembl:ENSG00000100181
799	0.00809565	0.278167	0.273612	0.0261775	0.0312246	1.12446	0.14373	-1.06202	0.00519687	-1.25214	0.21904	-1.04852	CALCR	calcitonin receptor	7	protein-coding	CRT|CT-R|CTR|CTR1	MIM:114131|HGNC:HGNC:1440|Ensembl:ENSG00000004948|HPRD:00239|Vega:OTTHUMG00000023599
101929162	0.0351486	0.04699	0.618702	0.235219	0.0438913	1.24496	0.296508	1.08582	0.0357934	-1.26817	0.220367	-1.10606	LOC101929162	uncharacterized LOC101929162	12	ncRNA	-	Ensembl:ENSG00000258136
339290	0.380783	0.03161	0.0302804	0.331088	0.0389747	1.5074	0.156397	1.2455	0.931614	-1.01093	0.220555	1.19719	LINC00667	long intergenic non-protein coding RNA 667	18	ncRNA	-	HGNC:HGNC:27906|Ensembl:ENSG00000263753
8622	0.00927777	0.145422	0.497268	0.0315905	0.0265277	-1.12301	0.279256	1.03814	0.0061294	1.21802	0.220915	1.04476	PDE8B	phosphodiesterase 8B	5	protein-coding	ADSD|PPNAD3	MIM:603390|HGNC:HGNC:8794|Ensembl:ENSG00000113231|HPRD:04546|Vega:OTTHUMG00000102170
100874002	0.0162565	0.0602976	0.160512	0.0724457	0.0278895	1.199	0.884889	1.00716	0.0125112	-1.27656	0.220937	-1.07231	OXCT1-AS1	OXCT1 antisense RNA 1	5	ncRNA	-	HGNC:HGNC:40423|Ensembl:ENSG00000248668
1805	0.00831917	0.0162952	0.872717	0.00354864	0.00255321	1.28427	0.0899366	-1.06802	0.00192784	-1.31704	0.224612	1.04145	DPT	dermatopontin	1	protein-coding	TRAMP	MIM:125597|HGNC:HGNC:3011|Ensembl:ENSG00000143196|HPRD:00510|Vega:OTTHUMG00000034554
100463285	0.624256	0.095479	0.422272	0.0740648	0.0365978	1.33654	0.85017	-1.01669	0.105886	-1.20233	0.225518	1.13018	MTRNR2L4	MT-RNR2-like 4	16	protein-coding	HN4	HGNC:HGNC:37161
29057	0.918315	0.0627828	0.267061	0.109503	0.0357232	-1.70523	0.681502	-1.06861	0.192957	1.2779	0.226959	-1.24872	FAM156A	family with sequence similarity 156, member A	X	protein-coding	PRO0659|TMEM29	HGNC:HGNC:30114|Ensembl:ENSG00000268350|HPRD:06683|Vega:OTTHUMG00000188220
100874107	0.658752	0.0612971	0.0823445	0.197803	0.048096	-1.42886	0.433588	-1.10467	0.472127	1.09477	0.227954	-1.1815	MTUS2-AS1	MTUS2 antisense RNA 1	13	ncRNA	-	HGNC:HGNC:40924
3242	0.40818	0.0359702	0.60493	0.324309	0.0424851	1.15668	0.181028	1.07715	0.887772	-1.00659	0.228171	1.0668	HPD	4-hydroxyphenylpyruvate dioxygenase	12	protein-coding	4-HPPD|4HPPD|GLOD3|HPPDASE|PPD	MIM:609695|HGNC:HGNC:5147|Ensembl:ENSG00000158104|HPRD:02041|Vega:OTTHUMG00000169081
1477	0.0898807	0.177282	0.0152754	0.0193605	0.020593	-1.11415	0.138284	1.0495	0.0154104	1.1278	0.230221	-1.03679	CSTF1	cleavage stimulation factor, 3 pre-RNA, subunit 1, 50kDa	20	protein-coding	CstF-50|CstFp50	MIM:600369|HGNC:HGNC:2483|HPRD:02653
127064	0.39113	0.0252701	0.296767	0.344528	0.0335105	-1.52176	0.120735	-1.27355	0.937893	1.00956	0.230969	-1.18358	OR2T12	olfactory receptor, family 2, subfamily T, member 12	1	protein-coding	OR1-57	HGNC:HGNC:19592|Ensembl:ENSG00000177201|HPRD:14951|Vega:OTTHUMG00000040457
29116	0.0188818	0.111887	0.0059457	0.0853467	0.0434975	1.22334	0.845608	-1.01278	0.0148189	-1.35458	0.232939	-1.09331	MYLIP	myosin regulatory light chain interacting protein	6	protein-coding	IDOL|MIR	MIM:610082|HGNC:HGNC:21155|Ensembl:ENSG00000007944|HPRD:17621|Vega:OTTHUMG00000016405
23729	0.0539743	0.0338461	0.0201101	0.40092	0.0450674	1.04005	0.147869	1.0232	0.0640015	-1.03455	0.23294	-1.01779	SHPK	sedoheptulokinase	17	protein-coding	CARKL|SHK	MIM:605060|HGNC:HGNC:1492|Ensembl:ENSG00000197417|HPRD:05451|Vega:OTTHUMG00000090694
146802	0.60162	0.0271675	0.310062	0.229757	0.029435	-1.34334	0.16995	-1.14483	0.561009	1.05024	0.236821	-1.11727	SLC47A2	solute carrier family 47 (multidrug and toxin extrusion), member 2	17	protein-coding	MATE2|MATE2-B|MATE2-K|MATE2K	MIM:609833|HGNC:HGNC:26439|Ensembl:ENSG00000180638|HPRD:08710|Vega:OTTHUMG00000059464
86	0.440762	0.0193819	0.266512	0.0590351	0.0127805	1.26946	0.334294	1.05253	0.0721063	-1.12936	0.236935	1.06795	ACTL6A	actin-like 6A	3	protein-coding	ACTL6|ARPN-BETA|Arp4|BAF53A|INO80K	MIM:604958|HGNC:HGNC:24124|Ensembl:ENSG00000136518|HPRD:05389|Vega:OTTHUMG00000157782
10249	0.279546	0.0830687	0.334282	0.0426366	0.0244495	-1.22047	0.597516	1.02823	0.044682	1.17067	0.238087	-1.07198	GLYAT	glycine-N-acyltransferase	11	protein-coding	ACGNAT|CAT|GAT	MIM:607424|HGNC:HGNC:13734|Ensembl:ENSG00000149124|HPRD:07603|Vega:OTTHUMG00000167429
5470	0.963854	0.05737	0.27082	0.13803	0.038173	-1.38035	0.531673	-1.06615	0.259734	1.13426	0.241458	-1.14145	PPEF2	protein phosphatase, EF-hand calcium binding domain 2	4	protein-coding	PPP7CB	MIM:602256|HGNC:HGNC:9244|Ensembl:ENSG00000156194|HPRD:03771|Vega:OTTHUMG00000160915
8835	0.0987136	0.315651	0.0228033	0.0216487	0.0286174	1.13403	0.108165	-1.07454	0.0172904	-1.16407	0.244662	1.04682	SOCS2	suppressor of cytokine signaling 2	12	protein-coding	CIS2|Cish2|SOCS-2|SSI-2|SSI2|STATI2	MIM:605117|HGNC:HGNC:19382|Ensembl:ENSG00000120833|HPRD:05490|Vega:OTTHUMG00000170160
255512	0.810595	0.0505819	0.203408	0.177121	0.0399895	-1.27299	0.392201	-1.07156	0.36785	1.07606	0.248718	-1.10401	TOLLIP-AS1	TOLLIP antisense RNA 1 (head to head)	11	ncRNA	-	HGNC:HGNC:27403|Ensembl:ENSG00000255153
4598	0.925409	0.0691532	0.268241	0.151076	0.0450772	-1.37745	0.586005	-1.06043	0.289434	1.13183	0.248734	-1.14765	MVK	mevalonate kinase	12	protein-coding	LRBP|MK|MVLK|POROK3	MIM:251170|HGNC:HGNC:7530|Ensembl:ENSG00000110921|HPRD:02015|Vega:OTTHUMG00000169256
91893	0.694993	0.120545	0.154881	0.0918482	0.0474089	1.2943	0.847365	-1.01677	0.134521	-1.1753	0.249229	1.11972	FDXACB1	ferredoxin-fold anticodon binding domain containing 1	11	protein-coding	hCG_2033039	HGNC:HGNC:25110|Ensembl:ENSG00000255561|Vega:OTTHUMG00000166795
4594	0.0287667	0.0402469	0.836455	0.142977	0.03091	1.33775	0.366662	1.08344	0.024709	-1.37293	0.254857	-1.11193	MUT	methylmalonyl CoA mutase	6	protein-coding	MCM	MIM:609058|HGNC:HGNC:7526|Ensembl:ENSG00000146085|HPRD:02014|Vega:OTTHUMG00000014814
84612	0.235988	0.269868	0.116882	0.0405777	0.04238	1.32185	0.232134	-1.1303	0.03968	-1.33169	0.255163	1.12195	PARD6B	par-6 family cell polarity regulator beta	20	protein-coding	PAR6B	MIM:608975|HGNC:HGNC:16245|Ensembl:ENSG00000124171|HPRD:18703|Vega:OTTHUMG00000032732
11201	0.360617	0.013577	0.00239325	0.433216	0.0225924	1.16427	0.0548975	1.11332	0.91004	1.00431	0.256164	1.05028	POLI	polymerase (DNA directed) iota	18	protein-coding	RAD30B|RAD3OB	MIM:605252|HGNC:HGNC:9182|Ensembl:ENSG00000101751|HPRD:16094|Vega:OTTHUMG00000132704
646736	0.0516778	0.157916	0.223412	0.0144823	0.0159214	1.23764	0.105854	-1.10396	0.0100287	-1.28646	0.257407	1.06206	LOC646736	uncharacterized LOC646736	2	ncRNA	-	-
165140	0.694176	0.017261	0.0550844	0.224511	0.0208732	1.31284	0.103891	1.15117	0.496072	-1.04818	0.260054	1.08802	OXER1	oxoeicosanoid (OXE) receptor 1	2	protein-coding	GPCR|GPR170|TG1019	HGNC:HGNC:24884|Ensembl:ENSG00000162881|HPRD:17812|Vega:OTTHUMG00000128643
116988	0.0291007	0.0681949	0.71686	0.139393	0.0427912	-1.35117	0.613518	-1.05115	0.0246138	1.45215	0.263255	1.1297	AGAP3	ArfGAP with GTPase domain, ankyrin repeat and PH domain 3	7	protein-coding	AGAP-3|CENTG3|CRAG|MRIP-1|cnt-g3	HGNC:HGNC:16923|Ensembl:ENSG00000133612|HPRD:16707|Vega:OTTHUMG00000158724
664614	0.544674	0.0262505	0.437961	0.296918	0.0322285	1.48277	0.138181	1.23216	0.709979	-1.04343	0.263595	1.1533	MIR545	microRNA 545	X	ncRNA	MIRN545|hsa-mir-545|mir-545	HGNC:HGNC:32531|Ensembl:ENSG00000207820|miRBase:MI0003516
100874221	0.13873	0.543425	0.0150337	0.029238	0.0469364	-1.31018	0.105077	1.2095	0.0246379	1.41545	0.265624	-1.11955	ZNF385D-AS2	ZNF385D antisense RNA 2	3	ncRNA	-	HGNC:HGNC:42420|Ensembl:ENSG00000223351
100507475	0.650062	0.0331711	0.584829	0.0947039	0.0223464	2.04557	0.415153	1.16759	0.131263	-1.40313	0.269382	1.24861	IDH1-AS1	IDH1 antisense RNA 1	2	ncRNA	-	HGNC:HGNC:40292|Ensembl:ENSG00000231908
9509	0.0105801	0.00389766	0.0344203	0.0316782	0.0034872	1.20265	0.0555335	1.06887	0.00665409	-1.15885	0.269796	-1.02995	ADAMTS2	ADAM metallopeptidase with thrombospondin type 1 motif, 2	5	protein-coding	ADAM-TS2|ADAMTS-2|ADAMTS-3|NPI|PC I-NP|PCI-NP|PCINP|PCPNI|PNPI	MIM:604539|HGNC:HGNC:218|Ensembl:ENSG00000087116|HPRD:05173|Vega:OTTHUMG00000130915
494325	0.661393	0.0338202	0.173	0.099013	0.0231137	1.09144	0.408639	1.01968	0.137425	-1.04182	0.275757	1.02741	MIR376A1	microRNA 376a-1	14	ncRNA	MIR376A-1|MIRN376A|MIRN376A-1|MIRN376A1|mir-376a-1	MIM:610959|HGNC:HGNC:31869|miRBase:MI0000784
54828	0.0241003	0.0659142	0.370534	0.0987302	0.0347877	1.2198	0.762663	1.01802	0.0185563	-1.28678	0.278414	-1.07392	BCAS3	breast carcinoma amplified sequence 3	17	protein-coding	GAOB1|MAAB	MIM:607470|HGNC:HGNC:14347|Ensembl:ENSG00000141376|HPRD:06313|Vega:OTTHUMG00000180064
101927720	0.959504	0.0605963	0.919779	0.167757	0.0437822	-1.44502	0.483798	-1.09126	0.302526	1.14582	0.27857	-1.15565	ZNF793-AS1	ZNF793 antisense RNA 1 (head to head)	19	ncRNA	-	HGNC:HGNC:51303
7743	0.923125	0.0319597	0.352199	0.179472	0.02949	1.32575	0.241636	1.11029	0.330256	-1.08692	0.282231	1.09857	ZNF189	zinc finger protein 189	9	protein-coding	-	MIM:603132|HGNC:HGNC:12980|Ensembl:ENSG00000136870|HPRD:11930|Vega:OTTHUMG00000020383
1082	0.115961	0.0845053	0.0290021	0.0274945	0.0187977	1.47163	0.370534	-1.09131	0.0217768	-1.44168	0.285063	1.11398	CGB	chorionic gonadotropin, beta polypeptide	19	protein-coding	CGB3|CGB5|CGB7|CGB8|hCGB	MIM:118860|HGNC:HGNC:1886|Ensembl:ENSG00000104827|HPRD:00343|Vega:OTTHUMG00000180605
283375	0.47499	0.0275369	0.615318	0.384626	0.0376881	-1.20266	0.12316	-1.11649	0.895982	1.00738	0.286262	-1.06928	SLC39A5	solute carrier family 39 (zinc transporter), member 5	12	protein-coding	LZT-Hs7|MYP24|ZIP5	MIM:608730|HGNC:HGNC:20502|Ensembl:ENSG00000139540|Vega:OTTHUMG00000156962
140803	0.0228814	0.0196563	0.0274561	0.00865672	0.00476527	-1.22173	0.3458	1.02993	0.00510271	1.21599	0.286293	-1.03478	TRPM6	transient receptor potential cation channel, subfamily M, member 6	9	protein-coding	CHAK2|HMGX|HOMG|HOMG1|HSH	MIM:607009|HGNC:HGNC:17995|Ensembl:ENSG00000119121|HPRD:06112|Vega:OTTHUMG00000020027
90338	0.34751	0.174495	0.155456	0.0605515	0.0446736	-1.46839	0.469745	1.09984	0.0643623	1.39136	0.286725	-1.16073	ZNF160	zinc finger protein 160	19	protein-coding	F11|HKr18|HZF5|KR18	MIM:600398|HGNC:HGNC:12948|Ensembl:ENSG00000170949|HPRD:11856|Vega:OTTHUMG00000182854
100505881	0.361731	0.0483762	0.699226	0.062658	0.0227252	1.71082	0.831163	1.02925	0.0674328	-1.41654	0.287675	1.17343	MAGI2-AS3	MAGI2 antisense RNA 3	7	ncRNA	-	HGNC:HGNC:40862|Ensembl:ENSG00000234456
1380	0.0139322	0.26011	0.764517	0.0436601	0.0438394	-1.36739	0.256485	1.13921	0.00908587	1.75657	0.287926	1.12763	CR2	complement component (3d/Epstein Barr virus) receptor 2	1	protein-coding	C3DR|CD21|CR|CVID7|SLEB9	MIM:120650|HGNC:HGNC:2336|Ensembl:ENSG00000117322|HPRD:00399|Vega:OTTHUMG00000036307
4236	0.451305	0.0199979	0.00155338	0.41623	0.0304026	1.09912	0.0842611	1.06403	0.959943	-1.00133	0.291811	1.0316	MFAP1	microfibrillar-associated protein 1	15	protein-coding	-	MIM:600215|HGNC:HGNC:7032|Ensembl:ENSG00000140259|HPRD:02569|Vega:OTTHUMG00000060145
7468	0.428413	0.12389	0.0487138	0.0728255	0.0418132	1.07216	0.703197	-1.00858	0.0827828	-1.05365	0.292301	1.02629	WHSC1	Wolf-Hirschhorn syndrome candidate 1	4	protein-coding	MMSET|NSD2|REIIBP|TRX5|WHS	MIM:602952|HGNC:HGNC:12766|Ensembl:ENSG00000109685|HPRD:04259|Vega:OTTHUMG00000121147
100616479	0.735204	0.0532725	0.207711	0.120822	0.0339946	-1.34869	0.549235	-1.05572	0.172771	1.15443	0.297666	-1.10662	MIR4635	microRNA 4635	5	ncRNA	-	HGNC:HGNC:41748|Ensembl:ENSG00000263834|miRBase:MI0017262
2904	0.38592	0.110956	0.233756	0.0704854	0.0385957	-1.21615	0.740234	1.02035	0.0761133	1.15903	0.305785	-1.07064	GRIN2B	glutamate receptor, ionotropic, N-methyl D-aspartate 2B	12	protein-coding	EIEE27|GluN2B|MRD6|NMDAR2B|NR2B|hNR3	MIM:138252|HGNC:HGNC:4586|Ensembl:ENSG00000273079|HPRD:00697|Vega:OTTHUMG00000137373
54913	0.0862021	0.0245942	0.173573	0.47811	0.0382796	1.27032	0.0958678	1.17596	0.100018	-1.17224	0.312866	-1.08516	RPP25	ribonuclease P/MRP 25kDa subunit	15	protein-coding	-	HGNC:HGNC:30361|HPRD:15276
100151643	0.315112	0.0335128	0.0107402	0.0621693	0.018277	-1.18461	0.600143	-1.0213	0.0621875	1.11057	0.314821	-1.04442	KRTAP20-4	keratin associated protein 20-4	21	pseudo	KAP20.4	HGNC:HGNC:34002|Ensembl:ENSG00000206105|Vega:OTTHUMG00000125519
392862	0.0333223	0.082093	0.0313636	0.13309	0.0468127	-1.20453	0.733639	-1.02149	0.0263682	1.26238	0.317102	1.07055	GRID2IP	glutamate receptor, ionotropic, delta 2 (Grid2) interacting protein	7	protein-coding	DELPHILIN	MIM:610639|HGNC:HGNC:18464|Ensembl:ENSG00000215045|Vega:OTTHUMG00000155531
6863	0.146055	0.453506	0.718428	0.0356542	0.0499504	-1.18331	0.143594	1.10971	0.0288245	1.23265	0.317473	-1.06529	TAC1	tachykinin, precursor 1	7	protein-coding	Hs.2563|NK2|NKNA|NPK|TAC2	MIM:162320|HGNC:HGNC:11517|Ensembl:ENSG00000006128|HPRD:08876|Vega:OTTHUMG00000154069
56997	0.89264	0.0720791	0.112346	0.165524	0.0486168	-1.4943	0.568579	-1.08292	0.2576	1.18999	0.320802	-1.15957	ADCK3	aarF domain containing kinase 3	1	protein-coding	ARCA2|CABC1|COQ10D4|COQ8|SCAR9	MIM:606980|HGNC:HGNC:16812|Ensembl:ENSG00000163050|HPRD:07375|Vega:OTTHUMG00000037621
80724	0.109519	0.25183	0.0770209	0.0293692	0.0324758	-1.33208	0.173731	1.14432	0.0221457	1.39338	0.321815	-1.09398	ACAD10	acyl-CoA dehydrogenase family, member 10	12	protein-coding	-	MIM:611181|HGNC:HGNC:21597|Ensembl:ENSG00000111271|HPRD:10625|Vega:OTTHUMG00000169602
79446	0.310465	0.0336434	0.484031	0.0630343	0.018447	1.37112	0.595403	1.04076	0.0622941	-1.21642	0.32223	1.08303	WDR25	WD repeat domain 25	14	protein-coding	C14orf67	HGNC:HGNC:21064|Ensembl:ENSG00000176473|HPRD:14649|Vega:OTTHUMG00000171585
64232	0.0541707	0.0099027	0.0431479	0.0178507	0.0049238	-1.08424	0.484237	-1.00863	0.0116756	1.06146	0.326034	-1.01272	MS4A5	membrane-spanning 4-domains, subfamily A, member 5	11	protein-coding	CD20-L2|CD20L2|TETM4	MIM:606499|HGNC:HGNC:13374|Ensembl:ENSG00000166930|HPRD:07578|Vega:OTTHUMG00000167613
399474	0.00355146	0.0618052	0.0212311	0.00659342	0.00638048	1.11111	0.072258	-1.04283	0.00173664	-1.17934	0.334394	-1.01782	TMEM200B	transmembrane protein 200B	1	protein-coding	TTMB	HGNC:HGNC:33785|Ensembl:ENSG00000253304|HPRD:13188|Vega:OTTHUMG00000003658
100132078	0.0579973	0.0248665	0.954214	0.257844	0.0290521	-1.19176	0.142875	-1.09177	0.0532364	1.1479	0.340245	1.05159	LOC100132078	uncharacterized LOC100132078	11	ncRNA	-	Ensembl:ENSG00000255428
666	0.504983	0.0742944	0.653604	0.100012	0.0376204	1.25727	0.826165	1.01549	0.115384	-1.15149	0.340681	1.07521	BOK	BCL2-related ovarian killer	2	protein-coding	BCL2L9|BOKL	MIM:605404|HGNC:HGNC:1087|Ensembl:ENSG00000176720|HPRD:05657|Vega:OTTHUMG00000133411
5727	0.115802	0.192008	0.235166	0.0322679	0.0306346	-1.23753	0.232462	1.08576	0.0241718	1.2627	0.341753	-1.06412	PTCH1	patched 1	9	protein-coding	BCNS|HPE7|NBCCS|PTC|PTC1|PTCH|PTCH11	MIM:601309|HGNC:HGNC:9585|Ensembl:ENSG00000185920|HPRD:03200|Vega:OTTHUMG00000020280
26249	0.0383537	0.0632595	0.017639	0.145868	0.0418117	1.37256	0.556804	1.06293	0.0302366	-1.4327	0.343366	-1.1095	KLHL3	kelch-like family member 3	5	protein-coding	PHA2D	MIM:605775|HGNC:HGNC:6354|Ensembl:ENSG00000146021|HPRD:09011|Vega:OTTHUMG00000129155
10094	0.615272	0.0931049	0.025152	0.122588	0.0482564	-1.19259	0.846074	-1.0116	0.153046	1.10944	0.34666	-1.06262	ARPC3	actin related protein 2/3 complex, subunit 3, 21kDa	12	protein-coding	ARC21|p21-Arc	MIM:604225|HGNC:HGNC:706|Ensembl:ENSG00000111229|HPRD:09175|Vega:OTTHUMG00000134333
79830	0.565109	0.105276	0.0186206	0.11318	0.0495934	1.18689	0.959322	1.00298	0.136047	-1.11476	0.346831	1.06155	ZMYM1	zinc finger, MYM-type 1	1	protein-coding	MYM	HGNC:HGNC:26253|Ensembl:ENSG00000197056|HPRD:15739|Vega:OTTHUMG00000004374
91419	0.0726063	0.194248	0.0214058	0.0233301	0.0244855	-1.24907	0.160944	1.10285	0.0157879	1.29918	0.348501	-1.06032	XRCC6BP1	XRCC6 binding protein 1	12	protein-coding	KUB3	HGNC:HGNC:29452|Ensembl:ENSG00000166896|HPRD:17256|Vega:OTTHUMG00000170493
85508	0.157381	0.334521	0.900957	0.041139	0.0476384	1.23709	0.202924	-1.11229	0.0328682	-1.27957	0.348528	1.07536	SCRT2	scratch family zinc finger 2	20	protein-coding	ZNF898B	HGNC:HGNC:15952|Ensembl:ENSG00000215397|HPRD:15305|Vega:OTTHUMG00000130829
1783	0.00994563	0.0145069	0.667478	0.0232519	0.0069368	1.29426	0.604043	1.02266	0.0055814	-1.32092	0.350523	-1.04373	DYNC1LI2	dynein, cytoplasmic 1, light intermediate chain 2	16	protein-coding	DNCLI2|LIC2	MIM:611406|HGNC:HGNC:2966|Ensembl:ENSG00000135720|HPRD:09923|Vega:OTTHUMG00000137523
64170	0.770107	0.0768004	0.0410691	0.157062	0.0491962	-1.35888	0.621697	-1.05388	0.218057	1.16037	0.351099	-1.11121	CARD9	caspase recruitment domain family, member 9	9	protein-coding	CANDF2|hCARD9	MIM:607212|HGNC:HGNC:16391|Ensembl:ENSG00000187796|HPRD:06236|Vega:OTTHUMG00000020925
51594	0.958175	0.0194676	0.0078391	0.233628	0.0232146	1.05054	0.116112	1.02548	0.386277	-1.01168	0.354676	1.01262	NBAS	neuroblastoma amplified sequence	2	protein-coding	NAG|SOPH	MIM:608025|HGNC:HGNC:15625|Ensembl:ENSG00000151779|HPRD:10473|Vega:OTTHUMG00000121153
121536	0.0167476	0.104525	0.215408	0.0448068	0.0283303	1.08404	0.521922	-1.01476	0.0102938	-1.12427	0.361034	-1.02203	AEBP2	AE binding protein 2	12	protein-coding	-	HGNC:HGNC:24051|Ensembl:ENSG00000139154|HPRD:16477|Vega:OTTHUMG00000168906
9043	0.013557	0.18121	0.0902311	0.0336921	0.030722	1.10055	0.254043	-1.03555	0.00794886	-1.1703	0.363608	-1.02688	SPAG9	sperm associated antigen 9	17	protein-coding	CT89|HLC-6|HLC4|HLC6|JIP-4|JIP4|JLP|PHET|PIG6	MIM:605430|HGNC:HGNC:14524|Ensembl:ENSG00000008294|HPRD:10398|Vega:OTTHUMG00000162316
5976	0.0327254	0.0873823	0.00810075	0.013281	0.0118242	1.16856	0.144934	-1.05705	0.00774749	-1.19849	0.364502	1.03065	UPF1	UPF1 regulator of nonsense transcripts homolog (yeast)	19	protein-coding	HUPF1|NORF1|RENT1|pNORF1|smg-2	MIM:601430|HGNC:HGNC:9962|Ensembl:ENSG00000005007|HPRD:03254|Vega:OTTHUMG00000183025
400713	0.0861122	0.0559447	0.0214148	0.0275078	0.0154234	1.68835	0.534542	-1.07609	0.0189709	-1.62483	0.364811	1.11817	ZNF880	zinc finger protein 880	19	protein-coding	-	HGNC:HGNC:37249|Ensembl:ENSG00000221923|Vega:OTTHUMG00000167972
406973	0.366554	0.0221017	0.25645	0.695865	0.0425302	1.34662	0.0684797	1.27669	0.685962	1.03982	0.369018	1.09677	MIR196A2	microRNA 196a-2	12	ncRNA	MIRN196-2|MIRN196A2|mir-196a-2	MIM:609687|HGNC:HGNC:31568|Ensembl:ENSG00000207924|miRBase:MI0000279
503569	0.59498	0.038403	0.515531	0.129203	0.0285319	1.44434	0.377776	1.10029	0.155328	-1.19106	0.370683	1.10211	RGMB-AS1	RGMB antisense RNA 1	5	ncRNA	-	HGNC:HGNC:48666|Ensembl:ENSG00000246763
139231	0.490048	0.023982	0.872947	0.538673	0.039787	1.19457	0.0868895	1.13647	0.952035	1.00333	0.373213	1.05463	FAM199X	family with sequence similarity 199, X-linked	X	protein-coding	CXorf39	HGNC:HGNC:25195|Ensembl:ENSG00000123575|HPRD:10045|Vega:OTTHUMG00000022126
254295	0.506981	0.085661	0.40645	0.11241	0.0437076	1.42868	0.845195	1.02284	0.12592	-1.25043	0.373711	1.11704	PHYHD1	phytanoyl-CoA dioxygenase domain containing 1	9	protein-coding	-	HGNC:HGNC:23396|Ensembl:ENSG00000175287|HPRD:17850|Vega:OTTHUMG00000020764
150935	0.0534817	0.0566487	0.216222	0.202646	0.04621	-1.31713	0.39591	-1.08636	0.0444578	1.32285	0.37484	1.09108	LOC150935	uncharacterized LOC150935	2	ncRNA	-	-
138474	0.593236	0.0371347	0.581964	0.131201	0.0281223	1.28718	0.36029	1.07046	0.156753	-1.12616	0.375998	1.06774	TAF1L	TAF1 RNA polymerase II, TATA box binding protein (TBP)-associated factor, 210kDa-like	9	protein-coding	TAF(II)210|TAF2A2	MIM:607798|HGNC:HGNC:18056|Ensembl:ENSG00000122728|HPRD:09696|Vega:OTTHUMG00000019747
111	0.158285	0.315647	0.129544	0.0447397	0.0491791	1.12279	0.229529	-1.05589	0.0348449	-1.14213	0.377948	1.03801	ADCY5	adenylate cyclase 5	3	protein-coding	AC5|FDFM	MIM:600293|HGNC:HGNC:236|Ensembl:ENSG00000173175|HPRD:08973|Vega:OTTHUMG00000159517
400238	0.917189	0.0157578	0.594034	0.270873	0.0210203	1.38049	0.0836976	1.20286	0.447313	-1.06512	0.378016	1.0775	LINC00642	long intergenic non-protein coding RNA 642	14	ncRNA	-	HGNC:HGNC:44293|Ensembl:ENSG00000233208
400997	0.00565019	0.00388067	0.00656452	0.0106809	0.00226617	1.09247	0.183958	1.01566	0.00281775	-1.08555	0.384244	-1.00923	LOC400997	uncharacterized LOC400997	2	ncRNA	-	Ensembl:ENSG00000204581|HPRD:16971
2262	0.0900383	0.0246187	0.123334	0.37745	0.0342511	-1.14876	0.110984	-1.08755	0.0894711	1.09728	0.384394	1.03881	GPC5	glypican 5	13	protein-coding	-	MIM:602446|HGNC:HGNC:4453|Ensembl:ENSG00000179399|HPRD:03902|Vega:OTTHUMG00000017200
4661	0.396606	0.0419655	0.249608	0.0942673	0.0258192	1.3363	0.531559	1.05079	0.095191	-1.18435	0.385749	1.07376	MYT1	myelin transcription factor 1	20	protein-coding	C20orf36|MTF1|MYTI|NZF2|PLPB1|ZC2HC4A	MIM:600379|HGNC:HGNC:7622|Ensembl:ENSG00000196132|HPRD:02659|Vega:OTTHUMG00000149988
100033411	0.0532244	0.174143	0.324057	0.020385	0.021209	-1.26566	0.148641	1.10798	0.0125685	1.33026	0.393138	-1.05417	DUXB	double homeobox B	16	protein-coding	-	HGNC:HGNC:33345
404217	0.236934	0.134895	0.682951	0.0640422	0.0404233	-1.20616	0.595715	1.0325	0.054488	1.18064	0.396298	-1.05482	CTXN1	cortexin 1	19	protein-coding	CTXN	MIM:600135|HGNC:HGNC:31108|Ensembl:ENSG00000178531|HPRD:13097|Vega:OTTHUMG00000182480
441027	0.814421	0.0521012	0.398071	0.198207	0.0431901	1.46219	0.371492	1.12519	0.271158	-1.16342	0.398017	1.11697	TMEM150C	transmembrane protein 150C	4	protein-coding	-	HGNC:HGNC:37263|Ensembl:ENSG00000249242|Vega:OTTHUMG00000161083
3931	0.194382	0.0420096	0.864845	0.0551832	0.0195972	-1.78605	0.816036	-1.0327	0.0444401	1.52688	0.39814	-1.1327	LCAT	lecithin-cholesterol acyltransferase	16	protein-coding	-	MIM:606967|HGNC:HGNC:6522|Ensembl:ENSG00000213398|HPRD:06098|Vega:OTTHUMG00000137551
2677	0.0398763	0.0282344	0.368497	0.126817	0.0230944	1.17781	0.273765	1.05214	0.0289719	-1.16203	0.398655	-1.03804	GGCX	gamma-glutamyl carboxylase	2	protein-coding	VKCFD1	MIM:137167|HGNC:HGNC:4247|Ensembl:ENSG00000115486|HPRD:00665|Vega:OTTHUMG00000130173
2681	0.571759	0.0682944	0.745647	0.137892	0.0425819	1.16403	0.619039	1.02502	0.158366	-1.08719	0.401787	1.04453	GGTA1P	glycoprotein, alpha-galactosyltransferase 1 pseudogene	9	pseudo	GGTA|GGTA1|GLYT2|a1/3GTP	MIM:104175|HGNC:HGNC:4253|Ensembl:ENSG00000204136
80067	0.0478717	0.299894	0.734165	0.0192177	0.025545	-1.14044	0.0980897	1.07824	0.0115396	1.19249	0.404447	-1.03119	DCAF17	DDB1 and CUL4 associated factor 17	2	protein-coding	C2orf37	MIM:612515|HGNC:HGNC:25784|Ensembl:ENSG00000115827|HPRD:08579|Vega:OTTHUMG00000132259
349136	0.0548585	0.00990715	0.0115629	0.0214671	0.00536852	-1.17869	0.384168	-1.02325	0.0131569	1.12714	0.407322	-1.02197	WDR86	WD repeat domain 86	7	protein-coding	-	HGNC:HGNC:28020|Ensembl:ENSG00000187260|HPRD:14183|Vega:OTTHUMG00000150764
4439	0.403688	0.108176	0.400611	0.102385	0.0475214	1.88347	0.968839	-1.0083	0.102008	-1.57509	0.407865	1.20571	MSH5	mutS homolog 5	6	protein-coding	G7|MUTSH5|NG23	MIM:603382|HGNC:HGNC:7328|Ensembl:ENSG00000204410|Ensembl:ENSG00000255152|HPRD:04544|Vega:OTTHUMG00000031139|Vega:OTTHUMG00000167551
157855	0.383095	0.0455048	0.601999	0.0989646	0.027819	-1.41537	0.553055	-1.05939	0.096484	1.23033	0.411574	-1.08591	KCNU1	potassium channel, subfamily U, member 1	8	protein-coding	KCNMC1|KCa5|KCa5.1|Kcnma3|Slo3	MIM:615215|HGNC:HGNC:18867|Ensembl:ENSG00000215262|Vega:OTTHUMG00000163981
3747	0.0278034	0.0346564	0.107301	0.0128029	0.0077787	1.13299	0.324838	-1.02324	0.00703104	-1.13813	0.415021	1.01862	KCNC2	potassium channel, voltage gated Shaw related subfamily C, member 2	12	protein-coding	KV3.2	MIM:176256|HGNC:HGNC:6234|Ensembl:ENSG00000166006|HPRD:08883|Vega:OTTHUMG00000169717
83636	0.00633463	0.102569	0.529377	0.011638	0.0114987	-1.12216	0.108165	1.04816	0.00312802	1.19938	0.416215	1.01971	C19orf12	chromosome 19 open reading frame 12	19	protein-coding	NBIA3|NBIA4|SPG43	MIM:614297|HGNC:HGNC:25443|Ensembl:ENSG00000131943|HPRD:12696
100289580	0.114423	0.0149474	0.00372903	0.441071	0.0246361	1.17509	0.0601529	1.11989	0.116606	-1.08764	0.419035	-1.03655	LOC100289580	uncharacterized LOC100289580	16	ncRNA	-	-
101928058	0.158355	0.03272	0.222753	0.0497896	0.0161026	-1.29573	0.709418	-1.02182	0.0373912	1.20728	0.419916	-1.05034	LOC101928058	uncharacterized LOC101928058	8	protein-coding	-	-
2925	0.644992	0.0669879	0.388301	0.170913	0.0471839	1.24568	0.521861	1.04996	0.201894	-1.11605	0.431353	1.06304	GRPR	gastrin-releasing peptide receptor	X	protein-coding	BB2	MIM:305670|HGNC:HGNC:4609|HPRD:02376
728441	0.11415	0.208002	0.814961	0.0397342	0.0367712	2.16118	0.273403	-1.33157	0.0274479	-2.37026	0.431623	1.21411	GGT2	gamma-glutamyltransferase 2	22	protein-coding	GGT|GGT 2	MIM:137181|HGNC:HGNC:4251|Ensembl:ENSG00000133475|Vega:OTTHUMG00000150617
101928682	0.39974	0.0575133	0.134754	0.10946	0.0338529	-1.47426	0.633204	-1.05682	0.106284	1.26962	0.433539	-1.09874	LOC101928682	uncharacterized LOC101928682	16	ncRNA	-	Ensembl:ENSG00000261697
574469	0.0434591	0.0936743	0.0855699	0.127183	0.0494578	-1.1008	0.83001	-1.00706	0.030667	1.12306	0.434188	1.02742	MIR519B	microRNA 519b	19	ncRNA	MIRN519B|mir-519b	HGNC:HGNC:32101|Ensembl:ENSG00000207825|miRBase:MI0003151
283856	0.0273851	0.0262808	0.743907	0.0700668	0.0167243	-1.1448	0.41428	-1.0267	0.0171548	1.14336	0.434367	1.02541	LOC283856	uncharacterized LOC283856	16	ncRNA	-	Ensembl:ENSG00000246379
25873	0.169801	0.129988	0.245695	0.0553282	0.0361596	-1.34205	0.538064	1.05789	0.0415205	1.3212	0.440872	-1.07459	RPL36	ribosomal protein L36	19	protein-coding	L36	HGNC:HGNC:13631|Ensembl:ENSG00000130255|HPRD:10201|Vega:OTTHUMG00000178585
1466	0.149649	0.0179088	0.106587	0.0503456	0.0113144	1.52817	0.351443	1.08711	0.036597	-1.31476	0.442909	1.06919	CSRP2	cysteine and glycine-rich protein 2	12	protein-coding	CRP2|LMO5|SmLIM	MIM:601871|HGNC:HGNC:2470|Ensembl:ENSG00000175183|HPRD:03523|Vega:OTTHUMG00000169919
2741	0.176727	0.0761224	0.147001	0.0574627	0.0278668	1.20528	0.824913	-1.0113	0.0434543	-1.16992	0.443487	1.04187	GLRA1	glycine receptor, alpha 1	5	protein-coding	HKPX1|STHE	MIM:138491|HGNC:HGNC:4326|Ensembl:ENSG00000145888|HPRD:00719|Vega:OTTHUMG00000130121
1981	0.0696518	0.0401955	0.0141313	0.223308	0.0383694	1.09898	0.262869	1.03734	0.0558608	-1.08444	0.445888	-1.02361	EIF4G1	eukaryotic translation initiation factor 4 gamma, 1	3	protein-coding	EIF-4G1|EIF4F|EIF4G|EIF4GI|P220|PARK18	MIM:600495|HGNC:HGNC:3296|Ensembl:ENSG00000114867|HPRD:06774|Vega:OTTHUMG00000156784
8808	0.421441	0.0252952	0.556564	0.119236	0.0208662	-1.19374	0.253153	-1.05748	0.116653	1.09049	0.447087	-1.03518	IL1RL2	interleukin 1 receptor-like 2	2	protein-coding	IL-1Rrp2|IL-36R|IL1R-rp2|IL1RRP2	MIM:604512|HGNC:HGNC:5999|Ensembl:ENSG00000115598|HPRD:05150|Vega:OTTHUMG00000130776
84875	0.905249	0.0476689	0.315899	0.266593	0.0472281	1.38476	0.275051	1.14237	0.369194	-1.1111	0.44774	1.09097	PARP10	poly (ADP-ribose) polymerase family, member 10	8	protein-coding	ARTD10	MIM:609564|HGNC:HGNC:25895|Ensembl:ENSG00000178685|HPRD:15100|Vega:OTTHUMG00000165408
4762	0.245241	0.0771153	0.230049	0.0757191	0.0328858	-1.36162	0.988878	1.00124	0.0621689	1.26947	0.448909	-1.07392	NEUROG1	neurogenin 1	5	protein-coding	AKA|Math4C|NEUROD3|bHLHa6|ngn1	MIM:601726|HGNC:HGNC:7764|Ensembl:ENSG00000181965|HPRD:03430|Vega:OTTHUMG00000129138
29960	0.0417922	0.0216453	0.170596	0.0188483	0.00772817	-1.21634	0.879789	1.00505	0.0106995	1.19063	0.451786	-1.02675	FTSJ2	FtsJ RNA methyltransferase homolog 2 (E. coli)	7	protein-coding	FJH1|HEL97|MRM2|RRMJ2	MIM:606906|HGNC:HGNC:16352|Ensembl:ENSG00000122687|HPRD:06067|Vega:OTTHUMG00000023866
22893	0.146942	0.00604239	0.583799	0.0511433	0.0056039	-1.56572	0.0735331	-1.18441	0.0366292	1.25313	0.455872	-1.05491	BAHD1	bromo adjacent homology domain containing 1	15	protein-coding	-	MIM:613880|HGNC:HGNC:29153|Ensembl:ENSG00000140320|HPRD:12518|Vega:OTTHUMG00000129982
83706	0.187209	0.155168	0.0143163	0.062475	0.0428582	-1.18935	0.526431	1.03726	0.0473152	1.18131	0.459157	-1.04432	FERMT3	fermitin family member 3	11	protein-coding	KIND3|MIG-2|MIG2B|UNC112C|URP2|URP2SF	MIM:607901|HGNC:HGNC:23151|Ensembl:ENSG00000149781|HPRD:07440|Vega:OTTHUMG00000167790
101928868	0.318243	0.104311	0.57755	0.0968436	0.0450374	1.4072	0.957531	-1.00597	0.0851608	-1.29776	0.460274	1.0908	LOC101928868	atherin-like	6	protein-coding	-	-
79153	0.0671728	0.0611147	0.272142	0.203097	0.0486712	-1.19027	0.424205	-1.05122	0.0518255	1.18502	0.462081	1.04658	GDPD3	glycerophosphodiester phosphodiesterase domain containing 3	16	protein-coding	GDE7	MIM:616318|HGNC:HGNC:28638|Ensembl:ENSG00000102886|HPRD:08330|Vega:OTTHUMG00000132106
60468	0.71518	0.0535862	0.459956	0.210315	0.0453729	-1.19283	0.365511	-1.05829	0.254104	1.07782	0.462668	-1.04575	BACH2	BTB and CNC homology 1, basic leucine zipper transcription factor 2	6	protein-coding	BTBD25	MIM:605394|HGNC:HGNC:14078|Ensembl:ENSG00000112182|HPRD:12012|Vega:OTTHUMG00000015216
8336	0.509797	0.0334161	0.0442069	0.152259	0.0281497	1.93479	0.286754	1.2382	0.15709	-1.36394	0.471107	1.14564	HIST1H2AM	histone cluster 1, H2am	6	protein-coding	H2A.1|H2A/n|H2AFN|dJ193B12.1	MIM:602796|HGNC:HGNC:4735|Ensembl:ENSG00000278677|HPRD:09106|Vega:OTTHUMG00000014494
6452	0.293876	0.0706503	0.299264	0.0936833	0.0352224	1.38312	0.832628	1.02062	0.0794945	-1.26047	0.473386	1.07514	SH3BP2	SH3-domain binding protein 2	4	protein-coding	3BP-2|3BP2|CRBM|CRPM|RES4-23	MIM:602104|HGNC:HGNC:10825|Ensembl:ENSG00000087266|HPRD:03657|Vega:OTTHUMG00000160801
7146	0.230956	0.0964035	0.1439	0.0779483	0.0379174	-2.0231	0.875156	1.03445	0.0613356	1.78457	0.480156	-1.17271	TNXA	tenascin XA (pseudogene)	6	pseudo	D6S103E|HXBL|TNX|XA	HGNC:HGNC:11975
100302139	0.549758	0.0573532	0.443896	0.168902	0.0423917	-2.62759	0.457705	-1.27303	0.178219	1.64418	0.481736	-1.25536	MIR1537	microRNA 1537	1	ncRNA	MIRN1537|hsa-mir-1537|mir-1537	HGNC:HGNC:35381|Ensembl:ENSG00000222831|miRBase:MI0007258
100128560	0.344829	0.049559	0.999504	0.110752	0.0310686	-1.21865	0.549074	-1.03524	0.0979458	1.13003	0.484987	-1.04172	MYHAS	myosin heavy chain gene cluster antisense RNA	17	ncRNA	-	HGNC:HGNC:50609
100506650	0.124924	0.0220571	0.00848506	0.388918	0.0318662	1.09856	0.0971766	1.06067	0.114602	-1.05597	0.490268	-1.01955	C17orf112	chromosome 17 open reading frame 112	17	protein-coding	-	HGNC:HGNC:42963
84632	0.139564	0.214657	0.563719	0.0531107	0.0455748	1.31428	0.357052	-1.09394	0.0365514	-1.34769	0.49115	1.06683	AFAP1L2	actin filament associated protein 1-like 2	10	protein-coding	CTB-1144G6.4|KIAA1914|XB130	MIM:612420|HGNC:HGNC:25901|Ensembl:ENSG00000169129|HPRD:13902|Vega:OTTHUMG00000019086
54434	0.66756	0.0239737	0.430201	0.586798	0.0415545	-1.24649	0.0824039	-1.17962	0.931327	1.00603	0.500145	-1.05035	SSH1	slingshot protein phosphatase 1	12	protein-coding	SSH1L	MIM:606778|HGNC:HGNC:30579|Ensembl:ENSG00000084112|HPRD:09486|Vega:OTTHUMG00000169371
3708	0.0179596	0.0617874	0.376119	0.0348555	0.0186486	1.11908	0.627526	-1.01309	0.00953666	-1.15422	0.511974	-1.01807	ITPR1	inositol 1,4,5-trisphosphate receptor, type 1	3	protein-coding	ACV|CLA4|INSP3R1|IP3R|IP3R1|PPP1R94|SCA15|SCA16|SCA29	MIM:147265|HGNC:HGNC:6180|Ensembl:ENSG00000150995|HPRD:00925|Vega:OTTHUMG00000154996
283989	0.0389638	0.119459	0.433937	0.0895471	0.0464526	-1.36275	0.83781	1.02128	0.0240361	1.49196	0.514692	1.07201	TSEN54	TSEN54 tRNA splicing endonuclease subunit	17	protein-coding	PCH2A|PCH4|PCH5|SEN54L|sen54	MIM:608755|HGNC:HGNC:27561|Ensembl:ENSG00000182173|HPRD:12291|Vega:OTTHUMG00000179684
10871	0.972341	0.0317298	0.0626987	0.391141	0.0423723	-1.32196	0.140804	-1.17722	0.545136	1.05738	0.516384	-1.06201	CD300C	CD300c molecule	17	protein-coding	CLM-6|CMRF-35|CMRF-35A|CMRF35|CMRF35-A1|CMRF35A|CMRF35A1|IGSF16|LIR	MIM:606786|HGNC:HGNC:19320|Ensembl:ENSG00000167850|HPRD:09491|Vega:OTTHUMG00000067608
105377623	0.004307	0.0023066	0.0607788	0.00645795	0.00134168	1.34218	0.131566	1.05317	0.00191311	-1.29804	0.518143	-1.01854	LOC105377623	uncharacterized LOC105377623	4	protein-coding	-	-
100507401	0.191733	0.159137	0.402892	0.0737269	0.0482829	-1.30105	0.595773	1.04941	0.053415	1.28723	0.522172	-1.06068	LRP4-AS1	LRP4 antisense RNA 1	11	ncRNA	-	HGNC:HGNC:44128|Ensembl:ENSG00000247675
677798	0.0269758	0.0327797	0.150017	0.0554412	0.0170273	2.09889	0.647865	1.08092	0.0151775	-2.16683	0.527419	-1.11591	SNORA9	small nucleolar RNA, H/ACA box 9	7	snoRNA	ACA9	HGNC:HGNC:32597|Ensembl:ENSG00000277184
116179	0.00656273	0.123545	0.0353085	0.0102918	0.0113016	-1.09944	0.0814203	1.04481	0.00301033	1.16252	0.531618	1.01203	TGM7	transglutaminase 7	15	protein-coding	TGMZ	MIM:606776|HGNC:HGNC:30790|Ensembl:ENSG00000159495|HPRD:09485|Vega:OTTHUMG00000176547
9330	0.00725183	0.0547054	0.261933	0.0114987	0.00886154	1.23262	0.176555	-1.06224	0.00335424	-1.34111	0.53492	-1.02426	GTF3C3	general transcription factor IIIC, polypeptide 3, 102kDa	2	protein-coding	TFIIIC102|TFIIICgamma|TFiiiC2-102	MIM:604888|HGNC:HGNC:4666|Ensembl:ENSG00000119041|HPRD:11997|Vega:OTTHUMG00000154633
337968	0.68235	0.0327973	0.684171	0.246865	0.0348517	-1.39239	0.198078	-1.15989	0.274538	1.1276	0.53689	-1.06461	KRTAP6-3	keratin associated protein 6-3	21	protein-coding	KAP6.3	HGNC:HGNC:18933|Ensembl:ENSG00000212938|HPRD:11220|Vega:OTTHUMG00000057791
4128	0.0395456	0.0240574	0.0599867	0.0207954	0.00860598	1.25906	0.877189	-1.00631	0.0110412	-1.23467	0.539093	1.02618	MAOA	monoamine oxidase A	X	protein-coding	MAO-A	MIM:309850|HGNC:HGNC:6833|Ensembl:ENSG00000189221|HPRD:02400
10073	0.0858902	0.135539	0.304819	0.0397229	0.0298561	-1.36588	0.376976	1.08615	0.0238193	1.40463	0.542912	-1.05618	SNUPN	snurportin 1	15	protein-coding	KPNBL|RNUT1|Snurportin1	MIM:607902|HGNC:HGNC:14245|Ensembl:ENSG00000169371|HPRD:07441|Vega:OTTHUMG00000142833
165215	0.30472	0.0217464	0.0782699	0.116516	0.0186581	1.17635	0.215481	1.05608	0.094154	-1.08803	0.548844	1.02376	FAM171B	family with sequence similarity 171, member B	2	protein-coding	KIAA1946	HGNC:HGNC:29412|Ensembl:ENSG00000144369|HPRD:13907|Vega:OTTHUMG00000154278
23315	0.148096	0.0192032	0.00734469	0.0634766	0.0131327	1.17036	0.308852	1.03697	0.0422407	-1.10648	0.552337	1.02002	SLC9A8	solute carrier family 9, subfamily A (NHE8, cation proton antiporter 8), member 8	20	protein-coding	NHE-8|NHE8	MIM:612730|HGNC:HGNC:20728|Ensembl:ENSG00000197818|HPRD:18062|Vega:OTTHUMG00000032710
114780	0.703306	0.0178648	0.242125	0.641346	0.0339785	-1.19636	0.058473	-1.15492	0.949605	1.00332	0.555616	-1.03245	PKD1L2	polycystic kidney disease 1-like 2 (gene/pseudogene)	16	protein-coding	PC1L2	MIM:607894|HGNC:HGNC:21715|Ensembl:ENSG00000166473|HPRD:06990|Vega:OTTHUMG00000166126
29930	0.592437	0.0587656	0.101533	0.223827	0.0498817	-1.22191	0.381299	-1.06653	0.229821	1.09919	0.557187	-1.04231	PCDHB1	protocadherin beta 1	5	protein-coding	PCDH-BETA1	MIM:606327|HGNC:HGNC:8680|HPRD:08397
29091	0.044983	0.0152832	0.485897	0.0947747	0.0134521	-1.23198	0.163267	-1.07578	0.0270194	1.17482	0.566021	1.02587	STXBP6	syntaxin binding protein 6 (amisyn)	14	protein-coding	HSPC156|amisyn	MIM:607958|HGNC:HGNC:19666|Ensembl:ENSG00000168952|Vega:OTTHUMG00000140186
83440	0.0778412	0.0341028	0.0433647	0.179554	0.0308458	1.23552	0.259118	1.07916	0.0533865	-1.18527	0.572391	-1.03527	ADPGK	ADP-dependent glucokinase	15	protein-coding	2610017G09Rik|ADP-GK	MIM:611861|HGNC:HGNC:25250|Ensembl:ENSG00000159322|HPRD:12429|Vega:OTTHUMG00000172777
1876	0.0122592	0.0162417	0.131721	0.0199497	0.00684004	1.71955	0.816575	1.02075	0.00585778	-1.77234	0.575864	-1.05208	E2F6	E2F transcription factor 6	2	protein-coding	E2F-6	MIM:602944|HGNC:HGNC:3120|Ensembl:ENSG00000169016|HPRD:04251|Vega:OTTHUMG00000090565
129880	0.0387483	0.138245	0.348966	0.0767726	0.0458669	1.10691	0.679175	-1.01416	0.0221715	-1.14413	0.580845	-1.0192	BBS5	Bardet-Biedl syndrome 5	2	protein-coding	-	MIM:603650|HGNC:HGNC:970|Ensembl:ENSG00000163093|HPRD:10353|Vega:OTTHUMG00000132207
57818	0.14015	0.156861	0.00918709	0.0644319	0.0439651	-1.14428	0.536689	1.02836	0.0414115	1.14803	0.582433	-1.025	G6PC2	glucose-6-phosphatase, catalytic, 2	2	protein-coding	IGRP	MIM:608058|HGNC:HGNC:28906|HPRD:16272
120071	0.106953	0.226445	0.389812	0.0517703	0.0460294	-1.29557	0.335115	1.0943	0.0313497	1.3517	0.587087	-1.04886	GYLTL1B	glycosyltransferase-like 1B	11	protein-coding	LARGE2|PP5656	MIM:609709|HGNC:HGNC:16522|Ensembl:ENSG00000165905|HPRD:13618|Vega:OTTHUMG00000167037
152926	0.0123449	0.0143987	0.105998	0.0197099	0.00636671	1.36273	0.719743	1.01797	0.00584629	-1.37556	0.589832	-1.02755	PPM1K	protein phosphatase, Mg2+/Mn2+ dependent, 1K	4	protein-coding	BDP|MSUDMV|PP2Ckappa|PP2Cm|PTMP|UG0882E07	MIM:611065|HGNC:HGNC:25415|Ensembl:ENSG00000163644|HPRD:15167|Vega:OTTHUMG00000130952
285051	0.0388918	0.211989	0.010034	0.0226988	0.024935	-1.17118	0.147048	1.07627	0.011522	1.2335	0.606797	-1.02189	C2orf61	chromosome 2 open reading frame 61	2	protein-coding	-	HGNC:HGNC:26850|Ensembl:ENSG00000239605|HPRD:08273
83543	0.286434	0.0592329	0.0150995	0.12648	0.0372051	-1.27534	0.583669	-1.04243	0.0958694	1.17693	0.608095	-1.0395	AIF1L	allograft inflammatory factor 1-like	9	protein-coding	C9orf58|IBA2	HGNC:HGNC:28904|Ensembl:ENSG00000126878|HPRD:12967|Vega:OTTHUMG00000020817
442903	0.0714595	0.328377	0.393295	0.0382252	0.0447117	-1.4083	0.190916	1.18893	0.0212065	1.57896	0.608154	-1.06043	MIR331	microRNA 331	12	ncRNA	MIRN331|hsa-mir-331|mir-331	HGNC:HGNC:31772|Ensembl:ENSG00000199172|miRBase:MI0000812
25956	0.0253175	0.0476928	0.316352	0.0437247	0.0185378	1.32682	0.939843	-1.00497	0.0130062	-1.37967	0.612694	-1.03469	SEC31B	SEC31 homolog B, COPII coat complex component	10	protein-coding	SEC31B-1|SEC31L2	MIM:610258|HGNC:HGNC:23197|Ensembl:ENSG00000075826|HPRD:15315|Vega:OTTHUMG00000019342
333929	0.0342285	0.0761002	0.505699	0.0619991	0.0291144	-1.19338	0.872837	1.00784	0.0184816	1.23334	0.6145	1.02544	SNAI3	snail family zinc finger 3	16	protein-coding	SMUC|SNAIL3|ZNF293|Zfp293	MIM:612741|HGNC:HGNC:18411|Ensembl:ENSG00000185669|HPRD:18781|Vega:OTTHUMG00000173243
399968	0.0984542	0.195651	0.0458112	0.0513023	0.0424619	1.18503	0.369476	-1.05401	0.0298619	-1.21517	0.620322	1.02787	PATE4	prostate and testis expressed 4	11	protein-coding	PATE-B	HGNC:HGNC:35427|Ensembl:ENSG00000237353|Vega:OTTHUMG00000165235
768239	0.00714968	0.0122091	0.00628133	0.0100783	0.00413033	-1.20859	0.802211	1.00653	0.00312291	1.23199	0.631421	1.01274	PSAPL1	prosaposin-like 1 (gene/pseudogene)	4	protein-coding	-	HGNC:HGNC:33131
3872	0.0736401	0.0161837	0.240367	0.0411657	0.00969615	-2.1974	0.375878	-1.1483	0.0225078	1.78467	0.636984	-1.07225	KRT17	keratin 17, type I	17	protein-coding	39.1|CK-17|K17|PC|PC2|PCHC1	MIM:148069|HGNC:HGNC:6427|Ensembl:ENSG00000128422|HPRD:01019|Vega:OTTHUMG00000133505
163183	0.0390787	0.00553519	0.0100357	0.0692688	0.00586716	-1.48728	0.0522828	-1.19238	0.021149	1.28457	0.637394	1.02986	SYNE4	spectrin repeat containing, nuclear envelope family member 4	19	protein-coding	C19orf46|DFNB76|Nesp4	MIM:615535|HGNC:HGNC:26703|Ensembl:ENSG00000181392|HPRD:08776|Vega:OTTHUMG00000048135
170692	0.877934	0.0236761	0.198001	0.608032	0.0418986	1.34516	0.0796291	1.25417	0.793809	-1.02508	0.637867	1.04631	ADAMTS18	ADAM metallopeptidase with thrombospondin type 1 motif, 18	16	protein-coding	ADAMTS21|KNO2|MMCAT	MIM:607512|HGNC:HGNC:17110|Ensembl:ENSG00000140873|HPRD:06333|Vega:OTTHUMG00000137619
51668	0.0377839	0.100977	0.0348069	0.065696	0.0351457	1.15121	0.748771	-1.01358	0.0201779	-1.18997	0.644759	-1.01982	HSPB11	heat shock protein family B (small), member 11	1	protein-coding	C1orf41|HSPCO34|IFT25|PP25	HGNC:HGNC:25019
3795	0.211626	0.0306091	0.990701	0.105258	0.0223276	-1.57274	0.348222	-1.12217	0.0711252	1.32985	0.648215	-1.05389	KHK	ketohexokinase (fructokinase)	2	protein-coding	-	MIM:614058|HGNC:HGNC:6315|Ensembl:ENSG00000138030|HPRD:11774|Vega:OTTHUMG00000097077
10314	0.283066	0.0820273	0.103192	0.137172	0.0475806	-1.26875	0.718405	-1.02947	0.100475	1.18781	0.649535	-1.03756	LANCL1	LanC lantibiotic synthetase component C-like 1 (bacterial)	2	protein-coding	GPR69A|p40	MIM:604155|HGNC:HGNC:6508|Ensembl:ENSG00000115365|HPRD:16040|Vega:OTTHUMG00000132991
440419	0.0561232	0.0775272	0.0243486	0.102752	0.0391664	1.5904	0.836332	1.0302	0.0322559	-1.64978	0.649864	-1.06866	TBC1D3P5	TBC1 domain family, member 3 pseudogene 5	17	pseudo	-	HGNC:HGNC:43567|Ensembl:ENSG00000266433
51605	0.342725	0.0291904	0.569756	0.166086	0.0267287	1.12373	0.231525	1.04379	0.128641	-1.06149	0.655885	1.01422	TRMT6	tRNA methyltransferase 6	20	protein-coding	CGI-09|GCD10|Gcd10p	HGNC:HGNC:20900|Ensembl:ENSG00000089195|HPRD:13027|Vega:OTTHUMG00000031816
1908	0.0952101	0.20341	0.0163746	0.0532147	0.0443937	-1.2069	0.372021	1.06073	0.0300022	1.24529	0.657178	-1.02803	EDN3	endothelin 3	20	protein-coding	ET-3|ET3|HSCR4|PPET3|WS4B	MIM:131242|HGNC:HGNC:3178|Ensembl:ENSG00000124205|HPRD:00570|Vega:OTTHUMG00000032867
728673	0.17996	0.104442	0.0832456	0.0929862	0.0440079	-1.34554	0.93336	1.00807	0.0598978	1.29884	0.657888	-1.04432	LOC728673	uncharacterized LOC728673	9	ncRNA	-	Ensembl:ENSG00000170161
390201	0.101748	0.028776	0.00516638	0.194177	0.0284189	-1.35306	0.2035	-1.13112	0.0662393	1.23992	0.669068	1.03654	OR10V1	olfactory receptor, family 10, subfamily V, member 1	11	protein-coding	OR11-256	HGNC:HGNC:15136|Ensembl:ENSG00000172289|HPRD:17676|Vega:OTTHUMG00000167406
100873937	0.0743951	0.0585882	0.116912	0.0442568	0.0208387	-1.3447	0.813636	1.01718	0.0236212	1.32657	0.675389	-1.03109	GRM7-AS1	GRM7 antisense RNA 1	3	ncRNA	-	HGNC:HGNC:40267|Ensembl:ENSG00000236202
7738	0.0836624	0.0186263	0.0408907	0.0496273	0.0115136	-1.24164	0.375074	-1.04133	0.0268828	1.17156	0.682341	-1.01775	ZNF184	zinc finger protein 184	6	protein-coding	-	MIM:602277|HGNC:HGNC:12975|Ensembl:ENSG00000096654|HPRD:03785|Vega:OTTHUMG00000014478
6305	0.192406	0.0903345	0.748066	0.103868	0.0431297	1.15899	0.919692	1.00479	0.0667675	-1.13103	0.683377	1.01984	SBF1	SET binding factor 1	22	protein-coding	CMT4B3|DENND7A|MTMR5	MIM:603560|HGNC:HGNC:10542|Ensembl:ENSG00000100241|HPRD:06788|Vega:OTTHUMG00000150204
79726	0.0580702	0.305114	0.404589	0.0365805	0.0417513	1.1212	0.191921	-1.05768	0.0185858	-1.16874	0.69271	1.01466	WDR59	WD repeat domain 59	16	protein-coding	FP977	HGNC:HGNC:25706|HPRD:13351
8412	0.132681	0.112455	0.497304	0.0762085	0.0407567	-1.19461	0.777829	1.016	0.0446411	1.18703	0.69472	-1.02249	BCAR3	breast cancer anti-estrogen resistance 3	1	protein-coding	NSP2|SH2D3B	MIM:604704|HGNC:HGNC:973|Ensembl:ENSG00000137936|HPRD:05268|Vega:OTTHUMG00000010301
93624	0.0292646	0.0325922	0.0767278	0.0448406	0.015223	-1.26926	0.772691	-1.01512	0.0143183	1.27611	0.696722	1.0206	TADA2B	transcriptional adaptor 2B	4	protein-coding	ADA2(beta)|ADA2B	MIM:608790|HGNC:HGNC:30781|Ensembl:ENSG00000173011|Vega:OTTHUMG00000159983
2134	0.101477	0.0504348	0.122071	0.180887	0.0403403	1.27697	0.385041	1.07409	0.0635022	-1.22501	0.699587	-1.03038	EXTL1	exostosin-like glycosyltransferase 1	1	protein-coding	EXTL	MIM:601738|HGNC:HGNC:3515|Ensembl:ENSG00000158008|HPRD:03441|Vega:OTTHUMG00000007509
1301	0.0579533	0.060386	0.467783	0.0369931	0.0190873	1.15926	0.677687	-1.01478	0.018688	-1.16061	0.701201	1.0136	COL11A1	collagen, type XI, alpha 1	1	protein-coding	CO11A1|COLL6|STL2	MIM:120280|HGNC:HGNC:2186|Ensembl:ENSG00000060718|HPRD:00375|Vega:OTTHUMG00000010872
285593	0.0789208	0.0254993	0.0880238	0.132761	0.0220189	-2.01008	0.235036	-1.26634	0.0456291	1.69284	0.713373	1.06648	LOC285593	uncharacterized LOC285593	5	ncRNA	-	Ensembl:ENSG00000253955
9094	0.0616883	0.258811	0.785908	0.0399037	0.0410244	-1.32894	0.234994	1.13003	0.0201698	1.45271	0.71434	-1.03376	UNC119	unc-119 lipid binding chaperone	17	protein-coding	HRG4|IMD13|POC7|POC7A	MIM:604011|HGNC:HGNC:12565|Ensembl:ENSG00000109103|HPRD:04927|Vega:OTTHUMG00000132606
643311	0.271112	0.040807	0.950016	0.151467	0.0320853	-1.5573	0.355847	-1.13548	0.104496	1.30861	0.714442	-1.04805	CT47B1	cancer/testis antigen family 47, member B1	X	protein-coding	CT47.13|CT47A13	MIM:300790|HGNC:HGNC:33293|Ensembl:ENSG00000236446|Vega:OTTHUMG00000187483
199964	0.0530985	0.0118408	0.0727831	0.0349369	0.00744426	-1.17832	0.287236	-1.0332	0.0172834	1.12893	0.714923	-1.01021	TMEM61	transmembrane protein 61	1	protein-coding	-	HGNC:HGNC:27296|Ensembl:ENSG00000143001|HPRD:14121|Vega:OTTHUMG00000009991
23788	0.0317043	0.0663663	0.00124636	0.0220804	0.0146306	1.07502	0.35331	-1.01568	0.010242	-1.08573	0.717493	1.00566	MTCH2	mitochondrial carrier 2	11	protein-coding	HSPC032|MIMP|SLC25A50	MIM:613221|HGNC:HGNC:17587|Ensembl:ENSG00000109919|HPRD:14788|Vega:OTTHUMG00000166926
83707	0.283606	0.0651817	0.308383	0.159433	0.0446763	-1.38433	0.535794	-1.07044	0.111141	1.24422	0.718771	-1.03939	TRPT1	tRNA phosphotransferase 1	11	protein-coding	-	MIM:610470|HGNC:HGNC:20316|Ensembl:ENSG00000149743|HPRD:17479|Vega:OTTHUMG00000167844
28409	0.101463	0.0267479	0.154707	0.0627763	0.0160397	-1.5065	0.466584	-1.07165	0.0342878	1.36044	0.719899	-1.03333	IGHV3-73	immunoglobulin heavy variable 3-73	14	other	IGHV373|VH	HGNC:HGNC:5623|IMGT/GENE-DB:IGHV3-73
7633	0.184634	0.0717825	0.047877	0.108471	0.0385421	1.35173	0.762423	1.02863	0.0670268	-1.27136	0.724083	1.03362	ZNF79	zinc finger protein 79	9	protein-coding	pT7	MIM:194552|HGNC:HGNC:13153|Ensembl:ENSG00000196152|HPRD:01931|HPRD:01934|Vega:OTTHUMG00000020703
100130705	0.0597493	0.0129598	0.61712	0.0394387	0.0083043	1.42358	0.288288	1.07559	0.0197036	-1.29493	0.725296	1.02209	LOC100130705	uncharacterized LOC100130705	7	protein-coding	-	-
388762	0.448631	0.0328471	0.37396	0.257016	0.0355576	-1.39285	0.192967	-1.16412	0.207474	1.15666	0.734218	-1.03443	OR2M1P	olfactory receptor, family 2, subfamily M, member 1 pseudogene	1	pseudo	JCG10|OR2M1|OST037	HGNC:HGNC:8267
26077	0.0394377	0.137909	0.732255	0.0277607	0.0237268	-1.29285	0.251647	1.08916	0.0130148	1.37771	0.741289	-1.02207	DKFZP434H168	uncharacterized LOC26077	16	ncRNA	-	Ensembl:ENSG00000261439
100996273	0.200208	0.0397308	0.194921	0.121635	0.0283178	-1.50932	0.410403	-1.10363	0.0755685	1.31802	0.744586	-1.03761	LOC100996273	uncharacterized LOC100996273	17	protein-coding	-	-
9533	0.18506	0.0412098	0.0182714	0.115418	0.0282464	-1.17406	0.444098	-1.03601	0.0698049	1.11775	0.754835	-1.01386	POLR1C	polymerase (RNA) I polypeptide C, 30kDa	6	protein-coding	RPA39|RPA40|RPA5|RPAC1|TCS3	MIM:610060|HGNC:HGNC:20194|Ensembl:ENSG00000171453|HPRD:09661|Vega:OTTHUMG00000014739
10003	0.43885	0.0135431	0.29979	0.267768	0.0186082	1.36509	0.0710923	1.20096	0.210195	-1.11189	0.76299	1.02228	NAALAD2	N-acetylated alpha-linked acidic dipeptidase 2	11	protein-coding	GCPIII|GPCIII|NAADALASE2|NAALADASE2	MIM:611636|HGNC:HGNC:14526|Ensembl:ENSG00000077616|HPRD:07494|Vega:OTTHUMG00000166368
10869	0.0432171	0.0115666	0.0288042	0.0311115	0.00696815	1.21173	0.314903	1.03545	0.014548	-1.15914	0.763554	1.00957	USP19	ubiquitin specific peptidase 19	3	protein-coding	ZMYND9	MIM:614471|HGNC:HGNC:12617|Ensembl:ENSG00000172046|HPRD:18278|Vega:OTTHUMG00000133611
51574	0.170685	0.0210228	0.0234869	0.27055	0.0261737	1.15346	0.115291	1.07948	0.11289	-1.08033	0.772854	-1.01104	LARP7	La ribonucleoprotein domain family, member 7	4	protein-coding	ALAZS|HDCMA18P|PIP7S	MIM:612026|HGNC:HGNC:24912|Ensembl:ENSG00000174720|HPRD:17095|Vega:OTTHUMG00000132909
25852	0.593267	0.0129259	0.224609	0.37441	0.0204544	1.20921	0.056275	1.1364	0.330905	-1.05004	0.773555	1.01337	ARMC8	armadillo repeat containing 8	3	protein-coding	GID5|HSPC056|S863-2|VID28	HGNC:HGNC:24999|Ensembl:ENSG00000114098|HPRD:09992|Vega:OTTHUMG00000159821
101928978	0.0290811	0.622227	0.164105	0.0219228	0.0397721	1.2541	0.0728103	-1.19267	0.00976405	-1.46549	0.773574	1.02063	LOC101928978	uncharacterized LOC101928978	4	ncRNA	-	Ensembl:ENSG00000250546
1500	0.0916311	0.0761167	0.308674	0.0631359	0.0294243	-1.83792	0.884109	1.02489	0.0325615	1.79553	0.777526	-1.04908	CTNND1	catenin (cadherin-associated protein), delta 1	11	protein-coding	CAS|CTNND|P120CAS|P120CTN|p120|p120(CAS)|p120(CTN)	MIM:601045|HGNC:HGNC:2515|Ensembl:ENSG00000198561|HPRD:03026|Vega:OTTHUMG00000167272
3182	0.22334	0.0177922	0.938033	0.350062	0.0256919	-1.16651	0.0823642	-1.10056	0.159312	1.07189	0.782739	1.0113	HNRNPAB	heterogeneous nuclear ribonucleoprotein A/B	5	protein-coding	ABBP1|HNRPAB	MIM:602688|HGNC:HGNC:5034|Ensembl:ENSG00000197451|HPRD:04067|Vega:OTTHUMG00000163452
100616277	0.0175973	0.0241296	0.105396	0.0224597	0.0089837	-1.19312	0.939979	1.00238	0.00758805	1.20616	0.789655	1.00852	MIR4522	microRNA 4522	17	ncRNA	-	HGNC:HGNC:41668|Ensembl:ENSG00000263583|miRBase:MI0016889
2674	0.199435	0.0395616	0.0477034	0.304579	0.0441737	-1.09842	0.208065	-1.04588	0.134871	1.0587	0.793217	1.00807	GFRA1	GDNF family receptor alpha 1	10	protein-coding	GDNFR|GDNFRA|GFR-ALPHA-1|RET1L|RETL1|TRNR1	MIM:601496|HGNC:HGNC:4243|Ensembl:ENSG00000151892|HPRD:03291|Vega:OTTHUMG00000019097
79070	0.0327371	0.0931401	0.769287	0.0433877	0.0261942	-1.56476	0.554398	1.07509	0.0150024	1.73446	0.797621	1.03103	KDELC1	KDEL (Lys-Asp-Glu-Leu) containing 1	13	protein-coding	EP58|KDEL1	MIM:611613|HGNC:HGNC:19350|Ensembl:ENSG00000134901|HPRD:11061|Vega:OTTHUMG00000017307
375318	0.462257	0.029531	0.152942	0.30858	0.0358278	-1.25041	0.152616	-1.12431	0.240569	1.09382	0.804331	-1.01676	AQP12A	aquaporin 12A	2	protein-coding	AQP-12|AQP12|AQPX2	MIM:609789|HGNC:HGNC:19941|Ensembl:ENSG00000184945|HPRD:16504|Vega:OTTHUMG00000183906
406988	0.118817	0.0549932	0.0695245	0.0866206	0.0291071	-1.52082	0.725264	-1.04191	0.0453953	1.42201	0.821806	-1.02647	MIR205	microRNA 205	1	ncRNA	MIRN205|mir-205	MIM:613147|HGNC:HGNC:31583|Ensembl:ENSG00000276335|miRBase:MI0000285
4880	0.229262	0.0271249	0.408292	0.329302	0.0346405	-1.32066	0.133839	-1.16661	0.155741	1.153	0.823705	1.01851	NPPC	natriuretic peptide C	2	protein-coding	CNP|CNP2	MIM:600296|HGNC:HGNC:7941|HPRD:08975
55627	0.270246	0.0130909	0.00515093	0.190927	0.0159112	1.26783	0.083254	1.13083	0.121419	-1.10848	0.828191	1.01143	SMPD4	sphingomyelin phosphodiesterase 4, neutral membrane (neutral sphingomyelinase-3)	2	protein-coding	NET13|NSMASE-3|NSMASE3	MIM:610457|HGNC:HGNC:32949|Ensembl:ENSG00000136699|HPRD:13374|Vega:OTTHUMG00000131624
463	0.0483995	0.0353784	0.979246	0.0627313	0.0189583	-1.53754	0.628687	-1.05112	0.0227457	1.49477	0.83076	1.02188	ZFHX3	zinc finger homeobox 3	16	protein-coding	ATBF1|ATBT|ZNF927	MIM:104155|HGNC:HGNC:777|Ensembl:ENSG00000140836|HPRD:00075|Vega:OTTHUMG00000137599
56890	0.00141432	0.00348837	0.00185063	0.00153829	0.000811798	1.26787	0.149419	-1.03355	0.000528582	-1.31555	0.833903	-1.00392	MDM1	Mdm1 nuclear protein	12	protein-coding	-	MIM:613813|HGNC:HGNC:29917|Ensembl:ENSG00000111554|HPRD:14376|Vega:OTTHUMG00000169136
389119	0.00850801	0.00860927	0.624208	0.00737075	0.00293626	-1.55812	0.821867	1.01223	0.00291886	1.55953	0.834822	-1.01132	FAM212A	family with sequence similarity 212, member A	3	protein-coding	C3orf54|INKA1	HGNC:HGNC:32480|Ensembl:ENSG00000185614|HPRD:14210|Vega:OTTHUMG00000158268
145270	0.412718	0.0182435	0.321136	0.294688	0.0243617	-1.43395	0.0936453	-1.23041	0.215201	1.14325	0.836614	-1.01939	PRIMA1	proline rich membrane anchor 1	14	protein-coding	PRIMA	MIM:613851|HGNC:HGNC:18319|Ensembl:ENSG00000175785|HPRD:17907|Vega:OTTHUMG00000141313
100188954	0.0543098	0.168232	0.0918563	0.042946	0.0349487	-1.5682	0.346343	1.14631	0.0196766	1.7502	0.841228	-1.0271	DNMBP-AS1	DNMBP antisense RNA 1	10	ncRNA	NCRNA00093|bA287G8.2	HGNC:HGNC:20431
11248	0.0939886	0.0851023	0.0644309	0.072145	0.0338061	-1.24038	0.900439	1.00791	0.0357234	1.23469	0.843334	-1.01255	NXPH3	neurexophilin 3	17	protein-coding	NPH3	MIM:604636|HGNC:HGNC:8077|HPRD:06865
8021	0.0460373	0.0672385	0.0559329	0.0369957	0.0201644	1.13159	0.619653	-1.01518	0.0165752	-1.14213	0.845664	1.00581	NUP214	nucleoporin 214kDa	9	protein-coding	CAIN|CAN|D9S46E|N214|p250	MIM:114350|HGNC:HGNC:8064|Ensembl:ENSG00000126883|HPRD:00258|Vega:OTTHUMG00000020816
27248	0.0944075	0.0863038	0.00264132	0.124111	0.0464183	-1.1053	0.796816	-1.00862	0.049005	1.10289	0.84733	1.00642	ERLEC1	endoplasmic reticulum lectin 1	2	protein-coding	C2orf30|CIM|CL24936|CL25084|HEL117|XTP3-B|XTP3TPB	MIM:611229|HGNC:HGNC:25222|Ensembl:ENSG00000068912|HPRD:10310|Vega:OTTHUMG00000129281
677834	0.0642937	0.11018	0.775352	0.0822123	0.0421707	1.26171	0.832367	-1.01586	0.0310204	-1.29986	0.849921	-1.01415	SNORA55	small nucleolar RNA, H/ACA box 55	1	snoRNA	ACA55	HGNC:HGNC:32649|Ensembl:ENSG00000201457
57594	0.00885736	0.0196785	0.0629911	0.00780614	0.00448583	-1.46295	0.290813	1.0649	0.0030698	1.54288	0.856377	-1.00973	HOMEZ	homeobox and leucine zipper encoding	14	protein-coding	KIAA1443	MIM:608119|HGNC:HGNC:20164|HPRD:12167
102467075	0.139239	0.00866832	0.00347641	0.183371	0.0114567	-1.25244	0.0521867	-1.13486	0.0781251	1.11241	0.856881	1.00798	LINC01017	long intergenic non-protein coding RNA 1017	5	ncRNA	-	HGNC:HGNC:50641|Ensembl:ENSG00000250716
728927	0.446382	0.0333113	0.856603	0.337418	0.0409068	2.15158	0.163004	1.50466	0.249769	-1.3717	0.863385	1.04246	ZNF736	zinc finger protein 736	7	protein-coding	-	HGNC:HGNC:32467
79024	0.578073	0.0226715	0.0151878	0.73725	0.0449105	1.16752	0.0676433	1.13955	0.534318	-1.03315	0.869006	-1.0084	SMIM2	small integral membrane protein 2	13	protein-coding	C13orf44	HGNC:HGNC:28776|Ensembl:ENSG00000139656|Vega:OTTHUMG00000016831
1164	0.0965883	0.0590191	0.760728	0.078554	0.0287895	1.53353	0.823284	1.02666	0.038131	-1.46715	0.878669	1.0181	CKS2	CDC28 protein kinase regulatory subunit 2	9	protein-coding	CKSHS2	MIM:116901|HGNC:HGNC:2000|Ensembl:ENSG00000123975|HPRD:00300|Vega:OTTHUMG00000020180
53349	0.363483	0.0219733	0.126583	0.457575	0.0342433	1.13068	0.0878019	1.08645	0.267808	-1.04606	0.887039	-1.00514	ZFYVE1	zinc finger, FYVE domain containing 1	14	protein-coding	DFCP1|PPP1R172|SR3|TAFF1|ZNFN2A1	MIM:605471|HGNC:HGNC:13180|Ensembl:ENSG00000165861|HPRD:12017|Vega:OTTHUMG00000171365
26807	0.0328363	0.0531163	0.607299	0.0381239	0.0181742	1.25394	0.773896	-1.01523	0.0140425	-1.28233	0.889524	-1.00729	SNORD43	small nucleolar RNA, C/D box 43	22	snoRNA	RNU43|U43	MIM:611068|HGNC:HGNC:10182|Ensembl:ENSG00000263764
219417	0.147757	0.052215	0.0240154	0.121298	0.0336383	-1.25685	0.537591	-1.04349	0.0631059	1.19381	0.893859	-1.00894	OR8U1	olfactory receptor, family 8, subfamily U, member 1	11	protein-coding	-	HGNC:HGNC:19611|Ensembl:ENSG00000172199|HPRD:17796|Vega:OTTHUMG00000166860
55323	0.13817	0.0422379	0.195323	0.168553	0.0345947	-1.2528	0.340029	-1.07164	0.0739239	1.1793	0.8955	1.00877	LARP6	La ribonucleoprotein domain family, member 6	15	protein-coding	ACHN	MIM:611300|HGNC:HGNC:24012|HPRD:10966
100996541	0.764596	0.0267961	0.401928	0.633121	0.0474541	-1.14587	0.087543	-1.11049	0.587155	1.02572	0.895621	-1.00599	FAM157C	family with sequence similarity 157, member C	16	ncRNA	-	HGNC:HGNC:34081|Ensembl:ENSG00000260528
414351	0.0451686	0.13939	0.985419	0.039132	0.0299713	1.12273	0.363166	-1.03228	0.0169302	-1.15423	0.898686	1.00412	LINC00229	long intergenic non-protein coding RNA 229	22	ncRNA	C22orf10|NCRNA00229|dJ474I12.C22.2	HGNC:HGNC:13240
100302156	0.0380072	0.327719	0.0271161	0.0430692	0.0487574	-1.35322	0.215394	1.1587	0.0162409	1.58606	0.910691	1.01153	MIR1229	microRNA 1229	5	ncRNA	MIRN1229|hsa-mir-1229	HGNC:HGNC:33924|Ensembl:ENSG00000221394|miRBase:MI0006319
1187	0.133643	0.0999727	0.549917	0.113656	0.0482171	-1.54058	0.927661	-1.01328	0.0571941	1.49598	0.911371	-1.01632	CLCNKA	chloride channel, voltage-sensitive Ka	1	protein-coding	CLCK1|ClC-K1|hClC-Ka	MIM:602024|HGNC:HGNC:2026|Ensembl:ENSG00000186510|HPRD:03608|Vega:OTTHUMG00000009529
101927221	0.443583	0.039836	0.0776625	0.372549	0.049125	-1.43832	0.182676	-1.21627	0.266517	1.16697	0.914228	-1.01336	UBR5-AS1	UBR5 antisense RNA 1	8	ncRNA	-	HGNC:HGNC:51661|Ensembl:ENSG00000246263
100423041	0.137139	0.0544682	0.445781	0.161086	0.0399969	1.25035	0.451738	1.05692	0.0716137	-1.19186	0.914888	-1.00748	MIR4296	microRNA 4296	10	ncRNA	-	HGNC:HGNC:38178|Ensembl:ENSG00000264572|miRBase:MI0015823
5506	0.0174621	0.0174336	0.0112021	0.0191592	0.00695914	1.08861	0.915267	1.00148	0.0069652	-1.08858	0.916746	-1.00145	PPP1R3A	protein phosphatase 1, regulatory subunit 3A	7	protein-coding	GM|PP1G|PPP1R3	MIM:600917|HGNC:HGNC:9291|Ensembl:ENSG00000154415|HPRD:02950|Vega:OTTHUMG00000156944
55610	0.16684	0.0119603	0.921985	0.196044	0.0150137	1.1297	0.0736685	1.06749	0.0911433	-1.06118	0.917269	-1.00273	VPS50	VPS50 EARP/GARPII complex subunit	7	protein-coding	CCDC132|VPS54L	MIM:616465|HGNC:HGNC:25956|Ensembl:ENSG00000004766|Vega:OTTHUMG00000131733
399708	0.213311	0.0120118	0.0237721	0.185844	0.0147623	1.20653	0.076417	1.10333	0.102827	-1.0897	0.930156	1.00353	LINC00701	long intergenic non-protein coding RNA 701	10	ncRNA	-	HGNC:HGNC:44674
4544	0.167554	0.0629449	0.168932	0.188198	0.0476813	1.40213	0.460521	1.09193	0.0891195	-1.29503	0.940178	-1.00853	MTNR1B	melatonin receptor 1B	11	protein-coding	FGQTL2|MEL-1B-R|MT2	MIM:600804|HGNC:HGNC:7464|Ensembl:ENSG00000134640|HPRD:02882|Vega:OTTHUMG00000167364
196500	0.0686387	0.143641	0.893513	0.0627088	0.0412432	-1.28679	0.558803	1.04924	0.0276839	1.3425	0.943002	-1.00571	PIANP	PILR alpha associated neural protein	12	protein-coding	C12orf53|LEDA1|PANP|leda-1	MIM:616065|HGNC:HGNC:25338|Ensembl:ENSG00000139200|HPRD:13205|Vega:OTTHUMG00000168664
100505716	0.13917	0.0928897	0.301159	0.125266	0.0487844	-1.26677	0.833296	-1.01702	0.0621163	1.23848	0.943057	-1.00572	LOC100505716	uncharacterized LOC100505716	2	ncRNA	-	Ensembl:ENSG00000223522
154791	0.0828732	0.0598324	0.656818	0.0771177	0.0287296	-1.63218	0.842641	-1.02711	0.0346118	1.57755	0.956679	-1.00732	C7orf55	chromosome 7 open reading frame 55	7	protein-coding	FMC1|HSPC268	HGNC:HGNC:26946|Ensembl:ENSG00000164898|HPRD:13714|Vega:OTTHUMG00000151719
183	0.864713	0.0194526	0.0175342	0.806367	0.0414413	-1.1687	0.0552194	-1.14879	0.769733	1.01465	0.957338	-1.00264	AGT	angiotensinogen (serpin peptidase inhibitor, clade A, member 8)	1	protein-coding	ANHU|SERPINA8	MIM:106150|HGNC:HGNC:333|Ensembl:ENSG00000135744|HPRD:00106|Vega:OTTHUMG00000037757
100302238	0.0814155	0.15174	0.989889	0.0766249	0.0482083	-1.08953	0.635662	1.01404	0.034141	1.10337	0.963391	-1.00132	MIR103B1	microRNA 103b-1	5	ncRNA	MIR103-1AS|MIRN103-1AS|hsa-mir-103-1-as	HGNC:HGNC:35384|miRBase:MI0007261
130612	0.444436	0.0308999	0.158405	0.420359	0.0430177	-1.2424	0.130849	-1.1417	0.290658	1.08558	0.972423	-1.00241	TMEM198	transmembrane protein 198	2	protein-coding	TMEM198A	HGNC:HGNC:33704|Ensembl:ENSG00000188760|HPRD:14718|Vega:OTTHUMG00000059156
51497	0.207021	0.0195668	0.0727926	0.217713	0.0226215	-1.23117	0.12218	-1.10792	0.111572	1.11309	0.974639	1.00166	NELFCD	negative elongation factor complex member C/D	20	protein-coding	HSPC130|NELF-C|NELF-D|TH1|TH1L	MIM:605297|HGNC:HGNC:15934|Ensembl:ENSG00000101158|HPRD:16096|Vega:OTTHUMG00000032861
100874120	0.0132418	0.290506	0.0132313	0.0130092	0.0186115	-1.46438	0.0649518	1.26283	0.00492553	1.84563	0.982363	-1.00196	ZNF630-AS1	ZNF630 antisense RNA 1	X	ncRNA	-	HGNC:HGNC:41215|Ensembl:ENSG00000277541
100422912	0.144954	0.077008	0.011864	0.149783	0.0480175	-1.3372	0.643997	-1.04705	0.0709109	1.27983	0.982597	1.00213	MIR3200	microRNA 3200	22	ncRNA	mir-3200	HGNC:HGNC:38227|miRBase:MI0014249
57502	0.205128	0.0595728	0.117211	0.200703	0.0475526	-1.3071	0.417894	-1.08031	0.10535	1.20843	0.988955	-1.00124	NLGN4X	neuroligin 4, X-linked	X	protein-coding	ASPGX2|AUTSX2|HLNX|HNL4X|NLGN4	MIM:300427|HGNC:HGNC:14287|Ensembl:ENSG00000146938|HPRD:02336|Vega:OTTHUMG00000021093
641515	0.0628302	0.145865	0.139963	0.063907	0.0420822	-1.13721	0.561774	1.02481	0.0266351	1.16608	0.989174	1.00056	MGAT4EP	MGAT4 family, member E, pseudogene	1	pseudo	-	HGNC:HGNC:49418|Ensembl:ENSG00000184774
100132159	0.0476414	0.0874131	0.236724	0.0471076	0.0266574	-1.16587	0.62965	1.02035	0.0193038	1.18912	0.992263	-1.0004	CALML3-AS1	CALML3 antisense RNA 1	10	ncRNA	-	HGNC:HGNC:44682
24141	0.0545717	0.205448	0.192026	0.0540914	0.0451156	-1.11942	0.375153	1.03596	0.0224478	1.15936	0.994144	-1.00027	LAMP5	lysosomal-associated membrane protein family, member 5	20	protein-coding	BAD-LAMP|BADLAMP|C20orf103|LAMP-5|UNC-43	MIM:614641|HGNC:HGNC:16097|Ensembl:ENSG00000125869|HPRD:12736|Vega:OTTHUMG00000031851
1673	0.00483817	0.0114516	0.0637283	0.0164739	0.660344	1.11716	0.00513704	5.38555	0.15638	-1.53598	0.00311248	-7.40457	DEFB4A	defensin, beta 4A	8	protein-coding	BD-2|DEFB-2|DEFB102|DEFB2|DEFB4|HBD-2|SAP1	MIM:602215|HGNC:HGNC:2767|Ensembl:ENSG00000171711|HPRD:03739|Vega:OTTHUMG00000129314
3574	3.53935e-05	0.0137082	0.0046473	0.0044511	0.169732	-1.0589	0.00273769	1.3388	0.000191626	-2.04683	5.84779e-05	-2.90172	IL7	interleukin 7	8	protein-coding	IL-7	MIM:146660|HGNC:HGNC:6023|Ensembl:ENSG00000104432|HPRD:00892|Vega:OTTHUMG00000164620
2210	0.184702	0.273431	0.0225676	0.0174987	0.0935347	-1.63795	0.02287	2.40589	0.119574	1.55126	0.0194657	-2.54035	FCGR1B	Fc fragment of IgG, high affinity Ib, receptor (CD64)	1	protein-coding	CD64b|IGFRB	MIM:601502|HGNC:HGNC:3614|Ensembl:ENSG00000198019|HPRD:14225|Vega:OTTHUMG00000040903
51032	0.0209001	0.0121572	0.669939	0.0256717	0.42217	1.13699	0.00657235	2.5548	0.829442	-1.03305	0.0089233	-2.32125	CELA2B	chymotrypsin-like elastase family, member 2B	1	protein-coding	ELA2B	MIM:609444|HGNC:HGNC:29995|Ensembl:ENSG00000215704|HPRD:06496|Vega:OTTHUMG00000002259
100422879	0.0135012	0.0275293	0.171406	0.0167174	0.600689	-1.06201	0.00816206	1.91077	0.799291	-1.02906	0.00565992	-2.08822	MIR3124	microRNA 3124	1	ncRNA	mir-3124	HGNC:HGNC:38262|Ensembl:ENSG00000264500|miRBase:MI0014140
101929194	0.00769861	0.0233538	0.499363	0.00378606	0.0693887	-1.20841	0.0030579	1.82761	0.293085	1.0907	0.00193261	-2.02485	LOC101929194	uncharacterized LOC101929194	4	ncRNA	-	-
388701	0.289375	0.343692	0.086253	0.0326079	0.15755	-1.43044	0.0406179	1.93657	0.176667	1.39945	0.0374075	-1.97945	C1orf189	chromosome 1 open reading frame 189	1	protein-coding	-	HGNC:HGNC:32305|HPRD:17373
57821	0.0019627	0.0448227	0.0138365	0.0266153	0.631915	-1.0361	0.0135547	1.41824	0.0219589	-1.33993	0.00203561	-1.96895	CCDC181	coiled-coil domain containing 181	1	protein-coding	C1orf114	HGNC:HGNC:28051|Ensembl:ENSG00000117477|HPRD:14258|Vega:OTTHUMG00000035448
100506334	0.000384095	0.017898	0.00111231	0.277501	0.0950555	1.12443	0.0234114	1.23167	0.00134884	-1.76543	0.000869327	-1.9338	LINC00649	long intergenic non-protein coding RNA 649	21	ncRNA	-	HGNC:HGNC:44305|Ensembl:ENSG00000237945
2591	0.00137222	0.0605083	0.0111051	0.0359802	0.658837	-1.02907	0.0187991	1.31348	0.0110139	-1.39261	0.00170868	-1.88234	GALNT3	polypeptide N-acetylgalactosaminyltransferase 3	2	protein-coding	GalNAc-T3|HFTC|HHS	MIM:601756|HGNC:HGNC:4125|Ensembl:ENSG00000115339|HPRD:03453|Vega:OTTHUMG00000132157
9734	0.00012999	0.0205504	0.231079	0.0206618	0.995303	-1.00027	0.00789856	-1.30192	0.000226144	-2.4236	0.000647704	-1.86206	HDAC9	histone deacetylase 9	7	protein-coding	HD7|HD7b|HD9|HDAC|HDAC7|HDAC7B|HDAC9B|HDAC9FL|HDRP|MITR	MIM:606543|HGNC:HGNC:14065|Ensembl:ENSG00000048052|HPRD:05944|Vega:OTTHUMG00000152487
81693	0.00417303	0.128219	0.0116382	0.0331213	0.324352	-1.09142	0.0258038	1.35924	0.0595539	-1.24624	0.00371239	-1.8488	AMN	amnion associated transmembrane protein	14	protein-coding	PRO1028|amnionless	MIM:605799|HGNC:HGNC:14604|Ensembl:ENSG00000166126|HPRD:09314|Vega:OTTHUMG00000171897
7153	0.00151035	0.044262	0.0300657	0.0704771	0.704907	1.02514	0.0229672	1.29291	0.00927591	-1.42962	0.00219544	-1.80305	TOP2A	topoisomerase (DNA) II alpha	17	protein-coding	TOP2|TP2A	MIM:126430|HGNC:HGNC:11989|Ensembl:ENSG00000131747|HPRD:00536|Vega:OTTHUMG00000155008
5178	0.101665	0.679009	0.192994	0.0250378	0.0784108	-1.3775	0.0466217	1.49024	0.284367	1.17167	0.0192807	-1.75205	PEG3	paternally expressed 3	19	protein-coding	PW1|ZKSCAN22|ZNF904|ZSCAN24	MIM:601483|HGNC:HGNC:8826|Ensembl:ENSG00000198300|HPRD:03285|Vega:OTTHUMG00000171953|Vega:OTTHUMG00000171954
3092	0.00324097	0.49076	0.121159	0.0258932	0.0993456	-1.15343	0.0404076	1.2333	0.049023	-1.21408	0.00286165	-1.72705	HIP1	huntingtin interacting protein 1	7	protein-coding	HIP-I|ILWEQ|SHON|SHONbeta|SHONgamma	MIM:601767|HGNC:HGNC:4913|Ensembl:ENSG00000127946|HPRD:03461|Vega:OTTHUMG00000156050
80017	0.000330244	0.039326	0.00978226	0.138543	0.366769	1.03949	0.0299797	1.15297	0.00129137	-1.54172	0.00068439	-1.71002	C14orf159	chromosome 14 open reading frame 159	14	protein-coding	-	HGNC:HGNC:20498|Ensembl:ENSG00000133943|HPRD:16612|Vega:OTTHUMG00000164980
116511	0.0840376	0.169356	0.102773	0.0681534	0.533244	-1.09982	0.0474796	1.55355	0.872998	1.02385	0.0324801	-1.66882	MAS1L	MAS1 proto-oncogene like, G protein-coupled receptor	6	protein-coding	MAS-L|MRG|dJ994E9.2	MIM:607235|HGNC:HGNC:13961|Ensembl:ENSG00000204687|HPRD:06251|Vega:OTTHUMG00000031089
155368	0.00443581	0.0858343	0.765338	0.033196	0.451112	-1.05583	0.0213155	1.32156	0.0653922	-1.19586	0.00387273	-1.66863	WBSCR27	Williams Beuren syndrome chromosome region 27	7	protein-coding	-	MIM:612546|HGNC:HGNC:19068|Ensembl:ENSG00000165171|HPRD:15661|Vega:OTTHUMG00000130033
150185	0.0644607	0.0988222	0.355101	0.0257546	0.300927	-1.13226	0.0193862	1.58032	0.436137	1.0934	0.015874	-1.63649	LINC00895	long intergenic non-protein coding RNA 895	22	ncRNA	-	HGNC:HGNC:48580
64180	0.00170581	0.186533	0.0104122	0.00904697	0.0544107	-1.13471	0.0119118	1.25306	0.0442226	-1.14745	0.0012746	-1.63151	DPEP3	dipeptidase 3	16	protein-coding	MBD3	MIM:609926|HGNC:HGNC:23029|Ensembl:ENSG00000141096|HPRD:07012|Vega:OTTHUMG00000137544
87	0.00159219	0.0373007	0.0209917	0.137035	0.349922	1.05915	0.0288036	1.22856	0.00779793	-1.39351	0.00268858	-1.6164	ACTN1	actinin, alpha 1	14	protein-coding	BDPLT15	MIM:102575|HGNC:HGNC:163|Ensembl:ENSG00000072110|HPRD:00020|Vega:OTTHUMG00000171386
101929410	0.0186276	0.0723082	0.201697	0.00969295	0.109921	-1.15544	0.00884093	1.47968	0.443716	1.05812	0.00496276	-1.61577	SUCLA2-AS1	SUCLA2 antisense RNA 1	13	ncRNA	-	HGNC:HGNC:39965|Ensembl:ENSG00000227848
102723641	0.0628134	0.118947	0.542639	0.0673224	0.679836	-1.05378	0.0389758	1.4989	0.956149	-1.00689	0.027414	-1.59039	HID1-AS1	HID1 antisense RNA 1	17	ncRNA	-	HGNC:HGNC:51181|Ensembl:ENSG00000263586
10612	0.0866812	0.33997	0.302909	0.0403731	0.196975	-1.19783	0.0473677	1.42669	0.547598	1.07661	0.0241684	-1.58734	TRIM3	tripartite motif containing 3	11	protein-coding	BERP|HAC1|RNF22|RNF97	MIM:605493|HGNC:HGNC:10064|Ensembl:ENSG00000110171|Vega:OTTHUMG00000133405
340529	0.00531222	0.000866548	0.188537	0.00145275	0.221381	1.0525	0.000396872	1.79775	0.0628994	1.10092	0.000936665	-1.55151	PABPC1L2A	poly(A) binding protein, cytoplasmic 1-like 2A	X	protein-coding	RBM32A	HGNC:HGNC:27989|Ensembl:ENSG00000186288|HPRD:15178|Vega:OTTHUMG00000021824
7291	0.0449717	0.151642	0.290484	0.0326104	0.280087	-1.1215	0.0276376	1.42	0.771184	1.02814	0.0152509	-1.54893	TWIST1	twist family bHLH transcription factor 1	7	protein-coding	ACS3|BPES2|BPES3|CRS|CRS1|CSO|SCS|TWIST|bHLHa38	MIM:601622|HGNC:HGNC:12428|Ensembl:ENSG00000122691|HPRD:03374|Vega:OTTHUMG00000090821
84269	0.0494236	0.0332257	0.320582	0.018159	0.545654	-1.05445	0.00937864	1.5942	0.36439	1.0868	0.0113146	-1.54674	CHCHD5	coiled-coil-helix-coiled-coil-helix domain containing 5	2	protein-coding	C2orf9|MIC14	HGNC:HGNC:17840|Ensembl:ENSG00000125611|HPRD:13046|Vega:OTTHUMG00000131312
10188	0.130107	0.675951	0.958207	0.0164965	0.0524347	-1.31772	0.0325916	1.39596	0.141694	1.19157	0.0161627	-1.54374	TNK2	tyrosine kinase, non-receptor, 2	3	protein-coding	ACK|ACK-1|ACK1|p21cdc42Hs	MIM:606994|HGNC:HGNC:19297|Ensembl:ENSG00000061938|HPRD:06104|Vega:OTTHUMG00000155737
348254	0.00639552	0.0152794	0.357285	0.0456909	0.312684	1.07527	0.00981744	1.42247	0.0875368	-1.16181	0.00558673	-1.53696	CCDC144CP	coiled-coil domain containing 144C, pseudogene	17	pseudo	CCDC144C	HGNC:HGNC:29073
284110	0.0223582	0.0116765	0.276778	0.0168149	0.661333	1.03217	0.00524488	1.6149	0.754219	1.02268	0.00738463	-1.52987	GSDMA	gasdermin A	17	protein-coding	FKSG9|GSDM|GSDM1	MIM:611218|HGNC:HGNC:13311|Ensembl:ENSG00000167914|HPRD:17081|Vega:OTTHUMG00000179522
389766	0.0102503	0.0151456	0.421457	0.494197	0.0573225	1.30589	0.0261611	1.4395	0.0382264	-1.36968	0.0188356	-1.50981	C9orf153	chromosome 9 open reading frame 153	9	protein-coding	bA507D14.1	HGNC:HGNC:31456|Ensembl:ENSG00000187753|HPRD:16677|Vega:OTTHUMG00000020134
3034	0.0814064	0.0375907	0.160839	0.0190975	0.511452	-1.05886	0.0102507	1.56163	0.24597	1.11708	0.014623	-1.48024	HAL	histidine ammonia-lyase	12	protein-coding	HIS|HSTD	MIM:609457|HGNC:HGNC:4806|Ensembl:ENSG00000084110|HPRD:07187|Vega:OTTHUMG00000170354
404552	0.0177852	0.209921	0.19961	0.0340399	0.230904	-1.10304	0.0331581	1.27796	0.518351	-1.04891	0.00937525	-1.47858	SCGB1D4	secretoglobin, family 1D, member 4	11	protein-coding	-	MIM:615062|HGNC:HGNC:31748|Ensembl:ENSG00000197745|HPRD:15301|Vega:OTTHUMG00000167510
100302217	0.104245	0.224745	0.0561319	0.0448946	0.292758	-1.13292	0.0415666	1.39963	0.524018	1.07305	0.0283263	-1.47772	MIR1827	microRNA 1827	12	ncRNA	MIRN1827|hsa-mir-1827	HGNC:HGNC:35391|miRBase:MI0008195
6328	0.0115085	0.0221273	0.4272	0.0853908	0.283648	1.09277	0.0164379	1.39434	0.122036	-1.15676	0.010619	-1.47599	SCN3A	sodium channel, voltage gated, type III alpha subunit	2	protein-coding	NAC3|Nav1.3	MIM:182391|HGNC:HGNC:10590|Ensembl:ENSG00000153253|HPRD:01671|Vega:OTTHUMG00000044171
126075	0.0244046	0.101493	0.419442	0.113429	0.937352	1.00726	0.048594	1.31381	0.252516	-1.12725	0.0199201	-1.47031	CCDC159	coiled-coil domain containing 159	19	protein-coding	-	HGNC:HGNC:26996|Ensembl:ENSG00000183401
100286979	0.0755452	0.0510096	0.0296707	0.0117203	0.19349	-1.11349	0.00871292	1.48411	0.137649	1.1383	0.0102403	-1.45176	ANAPC1P1	anaphase promoting complex subunit 1 pseudogene 1	2	pseudo	-	HGNC:HGNC:44150|Ensembl:ENSG00000233673
1364	0.668784	0.105406	0.58835	0.00947886	0.0813326	-1.28116	0.0100386	1.74853	0.0199638	1.5454	0.0304157	-1.44956	CLDN4	claudin 4	7	protein-coding	CPE-R|CPER|CPETR|CPETR1|WBSCR8|hCPE-R	MIM:602909|HGNC:HGNC:2046|Ensembl:ENSG00000189143|HPRD:04218
10397	0.0403117	0.289235	0.201579	0.0430982	0.235013	-1.12011	0.0458022	1.2872	0.952534	-1.00496	0.0167822	-1.44896	NDRG1	N-myc downstream regulated 1	8	protein-coding	CAP43|CMT4D|DRG-1|DRG1|GC4|HMSNL|NDR1|NMSL|PROXY1|RIT42|RTP|TARG1|TDD5	MIM:605262|HGNC:HGNC:7679|Ensembl:ENSG00000104419|HPRD:05586|Vega:OTTHUMG00000164441
100379250	0.0527906	0.0385603	0.293306	0.0795646	0.561284	1.06139	0.0225085	1.48806	0.746842	-1.0329	0.0271559	-1.44812	SNORA70E	small nucleolar RNA, H/ACA box 70E	11	snoRNA	U70E	HGNC:HGNC:34357|Ensembl:ENSG00000207221
51264	0.0253512	0.351703	0.0212802	0.0361509	0.172316	-1.12764	0.0443814	1.25211	0.732398	-1.02558	0.0118289	-1.44804	MRPL27	mitochondrial ribosomal protein L27	17	protein-coding	L27mt	MIM:611837|HGNC:HGNC:14483|Ensembl:ENSG00000108826|HPRD:14750|Vega:OTTHUMG00000162062
157313	0.00257177	0.153138	0.335785	0.0297151	0.25089	-1.05732	0.0260682	1.17519	0.0306686	-1.16382	0.00255615	-1.4461	CDCA2	cell division cycle associated 2	8	protein-coding	PPP1R81|Repo-Man	HGNC:HGNC:14623|Ensembl:ENSG00000184661|HPRD:13014|Vega:OTTHUMG00000099429
767595	0.897757	0.348351	0.0746644	0.0216672	0.101938	-1.30386	0.0299095	1.55854	0.0568655	1.4096	0.0487627	-1.44163	SNORD114-17	small nucleolar RNA, C/D box 114-17	14	snoRNA	14q(II-17)	HGNC:HGNC:33005|Ensembl:ENSG00000201569
116135	0.109982	0.225764	0.131657	0.0243345	0.152354	-1.16446	0.0269618	1.38235	0.257947	1.11753	0.0196079	-1.44041	LRRC3B	leucine rich repeat containing 3B	3	protein-coding	LRP15	HGNC:HGNC:28105|Ensembl:ENSG00000179796|HPRD:14318|Vega:OTTHUMG00000130572
1436	0.0388622	0.273114	0.0492328	0.0386145	0.218871	-1.11906	0.0411391	1.28383	0.995362	1.00046	0.0155015	-1.43602	CSF1R	colony stimulating factor 1 receptor	5	protein-coding	C-FMS|CD115|CSF-1R|CSFR|FIM2|FMS|HDLS|M-CSF-R	MIM:164770|HGNC:HGNC:2433|Ensembl:ENSG00000182578|HPRD:01269|Vega:OTTHUMG00000130050
51176	5.5284e-05	0.425459	0.0125807	0.0129441	0.0526972	1.05603	0.0215601	-1.08035	0.000101069	-1.62966	0.000258636	-1.42842	LEF1	lymphoid enhancer-binding factor 1	4	protein-coding	LEF-1|TCF10|TCF1ALPHA|TCF7L3	MIM:153245|HGNC:HGNC:6551|Ensembl:ENSG00000138795|HPRD:01075|Vega:OTTHUMG00000131809
101929517	0.0751403	0.235299	0.125232	0.034162	0.213811	-1.13213	0.0350813	1.33552	0.520501	1.05893	0.0203225	-1.42783	LOC101929517	uncharacterized LOC101929517	11	ncRNA	-	Ensembl:ENSG00000254588
100885780	0.00433166	0.00308858	0.0121933	0.00157465	0.205663	-1.04204	0.000779241	1.43259	0.105382	1.06046	0.000903576	-1.4077	VWC2L-IT1	VWC2L intronic transcript 1	2	ncRNA	-	HGNC:HGNC:41508|Ensembl:ENSG00000224257
23294	0.0209599	0.343454	0.883214	0.0211319	0.100118	-1.13577	0.029151	1.23766	0.992947	-1.00052	0.00807643	-1.40643	ANKS1A	ankyrin repeat and sterile alpha motif domain containing 1A	6	protein-coding	ANKS1	MIM:608994|HGNC:HGNC:20961|Ensembl:ENSG00000064999|HPRD:10610|Vega:OTTHUMG00000014559
100302250	0.0530111	0.0628918	0.165405	0.188262	0.460057	1.08855	0.0476634	1.38506	0.39228	-1.10524	0.0425598	-1.4063	MIR1197	microRNA 1197	14	ncRNA	MIRN1197|hsa-mir-1197|mir-1197	HGNC:HGNC:35376|Ensembl:ENSG00000221745|miRBase:MI0006656
102723742	0.0170959	0.0664342	0.557992	0.0723275	0.947095	1.00457	0.0294499	1.28156	0.236331	-1.09784	0.0129191	-1.40055	LINC01500	long intergenic non-protein coding RNA 1500	14	ncRNA	-	HGNC:HGNC:51166|Ensembl:ENSG00000258583
664618	0.00521539	0.0292957	0.332237	0.60131	0.0986365	-1.18124	0.049641	-1.25166	0.0112213	-1.48318	0.0173861	-1.39974	HSP90AB4P	heat shock protein 90kDa alpha (cytosolic), class B member 4, pseudogene	15	pseudo	HSP90Bd	HGNC:HGNC:32538
400120	0.126285	0.0316802	0.38877	0.01824	0.576571	-1.04458	0.00918737	1.52254	0.163762	1.13676	0.0171236	-1.39907	SERTM1	serine-rich and transmembrane domain containing 1	13	protein-coding	C13orf36	HGNC:HGNC:33792|Ensembl:ENSG00000180440|HPRD:14219|Vega:OTTHUMG00000016735
132724	0.11601	0.102845	0.454447	0.0511645	0.598511	-1.05323	0.0304971	1.40791	0.545809	1.06184	0.032458	-1.3965	TMPRSS11B	transmembrane protease, serine 11B	4	protein-coding	-	HGNC:HGNC:25398|Ensembl:ENSG00000185873|HPRD:13219|Vega:OTTHUMG00000129301
29947	0.125729	0.102236	0.828608	0.0747802	0.817925	-1.02497	0.0382291	1.41644	0.710529	1.0409	0.0428416	-1.39476	DNMT3L	DNA (cytosine-5-)-methyltransferase 3-like	21	protein-coding	-	MIM:606588|HGNC:HGNC:2980|Ensembl:ENSG00000142182|HPRD:09417|Vega:OTTHUMG00000086914
80227	0.0720533	0.0693662	0.541815	0.0878709	0.857933	1.01751	0.0336346	1.39387	0.881008	-1.01461	0.0343885	-1.38989	PAAF1	proteasomal ATPase-associated factor 1	11	protein-coding	PAAF|Rpn14|WDR71	HGNC:HGNC:25687|Ensembl:ENSG00000175575|HPRD:07761|Vega:OTTHUMG00000168062
5429	0.00137189	0.0464832	0.094368	0.0204935	0.451305	-1.02465	0.0118299	1.16775	0.0151516	-1.15234	0.00145112	-1.37883	POLH	polymerase (DNA directed), eta	6	protein-coding	RAD30|RAD30A|XP-V|XPV	MIM:603968|HGNC:HGNC:9181|Ensembl:ENSG00000170734|HPRD:04913|Vega:OTTHUMG00000014743
221662	0.00268784	0.0087047	0.028528	0.0144906	0.521018	1.02315	0.00414663	1.28552	0.0617672	-1.09641	0.00204175	-1.37757	RBM24	RNA binding motif protein 24	6	protein-coding	RNPC6|dJ259A10.1	HGNC:HGNC:21539|Ensembl:ENSG00000112183|HPRD:15228|Vega:OTTHUMG00000014306
79612	0.00302118	0.0735309	0.00470609	0.0596862	0.869449	-1.0068	0.0279532	1.16379	0.0249279	-1.17166	0.00358488	-1.37284	NAA16	N(alpha)-acetyltransferase 16, NatA auxiliary subunit	13	protein-coding	NARG1L	HGNC:HGNC:26164|Ensembl:ENSG00000172766|HPRD:07977|Vega:OTTHUMG00000016791
146542	0.167461	0.122931	0.00874034	0.0116231	0.0952609	-1.15811	0.0123188	1.39171	0.0782129	1.17407	0.0138489	-1.37278	ZNF688	zinc finger protein 688	16	protein-coding	-	HGNC:HGNC:30489|HPRD:14070
285941	0.0114906	0.0970645	0.101509	0.0329299	0.40355	-1.04728	0.0225092	1.22986	0.292883	-1.06247	0.00711911	-1.36847	C7orf71	chromosome 7 open reading frame 71	7	protein-coding	-	HGNC:HGNC:22364
25928	0.0366451	0.10783	0.0434028	0.087545	0.880562	-1.01178	0.043249	1.27346	0.492511	-1.05742	0.0228839	-1.36244	SOSTDC1	sclerostin domain containing 1	7	protein-coding	CDA019|ECTODIN|USAG1	MIM:609675|HGNC:HGNC:21748|Ensembl:ENSG00000171243|HPRD:15417|Vega:OTTHUMG00000090807
101669767	0.137832	0.571988	0.277862	0.028261	0.0983699	-1.18771	0.0469195	1.26732	0.25691	1.10662	0.0240084	-1.36018	SCHLAP1	SWI/SNF complex antagonist associated with prostate cancer 1 (non-protein coding)	2	ncRNA	LINC00913|PCAT11|PCAT114	MIM:615568|HGNC:HGNC:48603|Ensembl:ENSG00000281131
101926933	0.0448105	0.0162899	0.0019144	0.00319647	0.0745041	-1.10034	0.00238783	1.4077	0.0320282	1.14466	0.00341459	-1.35319	LOC101926933	uncharacterized LOC101926933	14	ncRNA	-	Ensembl:ENSG00000257285
65980	0.000581847	0.0173746	0.00320717	0.0446534	0.380366	1.02339	0.0105097	1.13804	0.00328956	-1.21424	0.000913269	-1.35026	BRD9	bromodomain containing 9	5	protein-coding	LAVS3040|PRO9856	HGNC:HGNC:25818|Ensembl:ENSG00000028310|HPRD:12532|Vega:OTTHUMG00000159258
57701	0.106677	0.0432981	0.258204	0.0434425	0.997658	1.00024	0.0175271	1.43021	0.498305	1.05935	0.0280761	-1.34976	NCKAP5L	NCK-associated protein 5-like	12	protein-coding	FP1193|KIAA1602	MIM:615104|HGNC:HGNC:29321|Ensembl:ENSG00000167566|Vega:OTTHUMG00000156969
2260	0.113931	0.110261	0.334714	0.0266946	0.286898	-1.09102	0.0208686	1.35171	0.279441	1.09286	0.0211839	-1.34944	FGFR1	fibroblast growth factor receptor 1	8	protein-coding	BFGFR|CD331|CEK|FGFBR|FGFR-1|FLG|FLT-2|FLT2|HBGFR|HH2|HRTFDS|KAL2|N-SAM|OGD|bFGF-R-1	MIM:136350|HGNC:HGNC:3688|Ensembl:ENSG00000077782|HPRD:00634|Vega:OTTHUMG00000147366
285834	0.00536208	0.236408	0.0206193	0.0475065	0.298652	-1.05172	0.044338	1.1438	0.0653311	-1.12123	0.0050231	-1.3488	HCG22	HLA complex group 22	6	ncRNA	PBMUCL2	MIM:613918|HGNC:HGNC:27780|Ensembl:ENSG00000228789
167	0.162784	0.0857057	0.319505	0.0210925	0.266584	-1.09566	0.0159613	1.39247	0.162122	1.13184	0.0211141	-1.34796	CRISP1	cysteine-rich secretory protein 1	6	protein-coding	AEGL1|ARP|CRISP-1|HSCRISP1D|HSCRISP1G|HUMARP	MIM:601193|HGNC:HGNC:304|Ensembl:ENSG00000124812|HPRD:03118|Vega:OTTHUMG00000014827
100652740	0.232641	0.0915348	0.836091	0.0291679	0.370376	-1.08455	0.0202655	1.4175	0.182028	1.14293	0.0311605	-1.34509	PYCARD-AS1	PYCARD antisense RNA 1	16	ncRNA	C16orf98|PYCARDOS	HGNC:HGNC:45036|Ensembl:ENSG00000261359
100507135	0.288575	0.465063	0.749535	0.0180316	0.0709861	-1.20934	0.0293972	1.31233	0.0936168	1.1829	0.0239327	-1.34166	SPG20-AS1	SPG20 antisense RNA 1	13	ncRNA	C13orf43|SPG20OS	HGNC:HGNC:39933|Ensembl:ENSG00000120664
284254	0.145423	0.136518	0.416478	0.0195168	0.167834	-1.12091	0.0185491	1.34217	0.160314	1.12417	0.0190528	-1.33829	DYNAP	dynactin associated protein	18	protein-coding	C18orf26	HGNC:HGNC:26808|Ensembl:ENSG00000178690|HPRD:08251|Vega:OTTHUMG00000132709
441687	0.0055872	0.00633995	0.0167187	0.0223777	0.17446	1.06519	0.00418096	1.32658	0.140493	-1.07354	0.00386397	-1.33698	TEX21P	testis expressed 21, pseudogene	14	pseudo	-	HGNC:HGNC:35455
352954	0.00817989	0.0213063	0.0248432	0.256769	0.120928	1.12016	0.0258503	1.24339	0.0410122	-1.19974	0.0123	-1.33174	GATS	GATS, stromal antigen 3 opposite strand	7	protein-coding	STAG3OS	HGNC:HGNC:29954|Ensembl:ENSG00000239521|HPRD:17030|Vega:OTTHUMG00000155289
29965	0.0176034	0.177949	0.0346087	0.0661327	0.501212	-1.04113	0.0478088	1.18689	0.265878	-1.07477	0.012657	-1.32811	CDIP1	cell death-inducing p53 target 1	16	protein-coding	C16orf5|CDIP|I1|LITAFL	MIM:610503|HGNC:HGNC:13234|Ensembl:ENSG00000089486|HPRD:12676|Vega:OTTHUMG00000177172
283507	0.106929	0.00177139	0.00851734	0.00356907	0.206803	1.11142	0.000888602	2.4235	0.00484601	1.64196	0.0229936	-1.328	SUGT1P3	SGT1 homolog, MIS12 kinetochore complex assembly cochaperone pseudogene 3	13	pseudo	SUGT1L1	HGNC:HGNC:20513|Ensembl:ENSG00000239827
5288	0.128371	0.149604	0.577357	0.0234358	0.194803	-1.11	0.0219135	1.31695	0.21854	1.10224	0.0204842	-1.32622	PIK3C2G	phosphatidylinositol-4-phosphate 3-kinase, catalytic subunit type 2 gamma	12	protein-coding	PI3K-C2-gamma|PI3K-C2GAMMA	MIM:609001|HGNC:HGNC:8973|Ensembl:ENSG00000139144|HPRD:16416|Vega:OTTHUMG00000168841
51608	0.0263573	0.0469688	0.885534	0.128812	0.464252	1.05552	0.0324372	1.27658	0.249957	-1.09626	0.0222118	-1.32584	GET4	golgi to ER traffic protein 4	7	protein-coding	C7orf20|CEE|CGI-20|TRC35	MIM:612056|HGNC:HGNC:21690|Ensembl:ENSG00000239857|HPRD:12909|Vega:OTTHUMG00000112459
80307	0.0558291	0.249173	0.587562	0.0515187	0.311369	-1.08103	0.0481769	1.23028	0.946647	1.00467	0.022123	-1.32378	FER1L4	fer-1-like family member 4, pseudogene (functional)	20	pseudo	C20orf124	HGNC:HGNC:15801|Ensembl:ENSG00000088340
100874370	0.00625469	0.0104112	0.00621115	0.0100268	0.959584	-1.00169	0.00379885	1.28673	0.508664	-1.02328	0.00289526	-1.31891	CACNA1C-IT3	CACNA1C intronic transcript 3	12	ncRNA	-	HGNC:HGNC:41314
26012	0.00901644	0.0799732	0.0750947	0.0974908	0.884019	1.00731	0.0387356	1.17562	0.0802967	-1.12675	0.00940882	-1.31502	NSMF	NMDA receptor synaptonuclear signaling and neuronal migration factor	9	protein-coding	HH9|NELF	MIM:608137|HGNC:HGNC:29843|Ensembl:ENSG00000165802|HPRD:10485
4225	0.00462091	0.0502434	0.192612	0.00533752	0.0621986	-1.07819	0.00510884	1.21125	0.808367	-1.00688	0.00180974	-1.31494	MEP1B	meprin A, beta	18	protein-coding	-	MIM:600389|HGNC:HGNC:7020|Ensembl:ENSG00000141434|HPRD:02667|Vega:OTTHUMG00000179708
2620	0.0627117	0.172102	0.039233	0.0719776	0.552391	-1.04589	0.0496058	1.23951	0.913721	-1.00795	0.0284215	-1.30669	GAS2	growth arrest-specific 2	11	protein-coding	-	MIM:602835|HGNC:HGNC:4167|Ensembl:ENSG00000148935|HPRD:04158|Vega:OTTHUMG00000166071
55558	0.0351245	0.633102	0.321708	0.0273979	0.089439	-1.12924	0.0483342	1.1715	0.8111	1.01288	0.0121722	-1.30608	PLXNA3	plexin A3	X	protein-coding	6.3|HSSEXGENE|PLXN3|PLXN4|XAP-6	MIM:300022|HGNC:HGNC:9101|HPRD:02062
101926908	0.0725775	0.129839	0.163162	0.0705482	0.663507	-1.03359	0.0420622	1.26425	0.982466	1.00164	0.03053	-1.30457	LOC101926908	uncharacterized LOC101926908	8	ncRNA	-	Ensembl:ENSG00000253726
728431	0.584507	0.000417211	0.0372778	0.00042815	0.9221	1.00238	0.000150321	1.72731	0.00107936	1.32545	0.00133125	-1.30009	LINC01137	long intergenic non-protein coding RNA 1137	1	ncRNA	-	HGNC:HGNC:49453|Ensembl:ENSG00000233621
101927813	0.189106	0.0639881	0.675907	0.00718016	0.0794255	-1.12417	0.00685855	1.34833	0.0410213	1.16691	0.0100002	-1.29894	HMMR-AS1	HMMR antisense RNA 1	5	ncRNA	-	HGNC:HGNC:49149
200261	0.134887	0.402677	0.0837635	0.0299621	0.130387	-1.13598	0.0411256	1.23642	0.279004	1.08464	0.0247229	-1.29495	LINC00656	long intergenic non-protein coding RNA 656	20	ncRNA	-	HGNC:HGNC:27304|Ensembl:ENSG00000233746|HPRD:14124
9710	0.000185874	0.0547613	0.00317036	0.0444566	0.859491	-1.00265	0.0201538	1.06404	0.000836024	-1.20712	0.000347428	-1.28782	KIAA0355	KIAA0355	19	protein-coding	-	HGNC:HGNC:29016|Ensembl:ENSG00000166398|HPRD:11077|Vega:OTTHUMG00000180505
26140	0.0642045	0.0568055	0.327693	0.0839794	0.761756	1.02213	0.0291846	1.29644	0.836755	-1.01492	0.0313586	-1.28729	TTLL3	tubulin tyrosine ligase-like family member 3	3	protein-coding	HOTTL	HGNC:HGNC:24483|HPRD:15585
391004	0.0153387	0.0660225	0.0305292	0.0550059	0.882862	-1.00703	0.0251544	1.19993	0.262408	-1.06206	0.010689	-1.28336	PRAMEF17	PRAME family member 17	1	protein-coding	-	HGNC:HGNC:29485|Ensembl:ENSG00000204479|Vega:OTTHUMG00000007909
102524628	0.0121596	0.0561641	0.0082268	0.0135155	0.216275	-1.05191	0.00994941	1.20879	0.8945	-1.00468	0.00480435	-1.2775	RASGRF2-AS1	RASGRF2 antisense RNA 1	5	ncRNA	-	HGNC:HGNC:40499|Ensembl:ENSG00000251450
339622	0.0877705	0.0159964	0.696067	0.0153529	0.961309	-1.00242	0.00592541	1.38093	0.174574	1.0848	0.0130689	-1.27606	LOC339622	uncharacterized LOC339622	21	ncRNA	-	Ensembl:ENSG00000226983
6768	0.103496	0.237379	0.0874983	0.0341596	0.212483	-1.0946	0.0352258	1.23315	0.398335	1.05785	0.0237636	-1.27598	ST14	suppression of tumorigenicity 14 (colon carcinoma)	11	protein-coding	ARCI11|HAI|MT-SP1|MTSP1|PRSS14|SNC19|TADG15|TMPRSS14	MIM:606797|HGNC:HGNC:11344|Ensembl:ENSG00000149418|HPRD:06005|Vega:OTTHUMG00000165768
101929544	0.089352	0.0140081	0.107267	0.0490421	0.258535	1.08783	0.00959738	1.43159	0.64191	1.03168	0.0276255	-1.27559	LOC101929544	uncharacterized LOC101929544	5	ncRNA	-	Ensembl:ENSG00000248455
84217	0.0510905	0.0855094	0.0840038	0.0326613	0.444694	-1.04407	0.0210622	1.24466	0.692682	1.02163	0.0162996	-1.27201	ZMYND12	zinc finger, MYND-type containing 12	1	protein-coding	-	HGNC:HGNC:21192|Ensembl:ENSG00000066185|HPRD:15740|Vega:OTTHUMG00000007333
10938	0.239133	0.0697103	0.0264256	0.0405785	0.657033	-1.03407	0.0216968	1.35054	0.252777	1.10112	0.0399383	-1.2683	EHD1	EH-domain containing 1	11	protein-coding	H-PAST|HPAST1|PAST|PAST1	MIM:605888|HGNC:HGNC:3242|Ensembl:ENSG00000110047|HPRD:09325|Vega:OTTHUMG00000066832
56652	0.00205202	0.0494152	0.00111477	0.216605	0.330714	1.03351	0.0435892	1.10049	0.00903108	-1.18813	0.00371201	-1.26514	C10orf2	chromosome 10 open reading frame 2	10	protein-coding	ATXN8|IOSCA|MTDPS7|PEO|PEO1|PEOA3|PRLTS5|SANDO|SCA8|TWINL	MIM:606075|HGNC:HGNC:1160|Ensembl:ENSG00000107815|HPRD:05830|Vega:OTTHUMG00000018917
84318	0.00489312	0.0217801	0.0627156	0.369148	0.0989638	1.09556	0.0308181	1.16044	0.0197202	-1.19262	0.00903524	-1.26325	CCDC77	coiled-coil domain containing 77	12	protein-coding	-	HGNC:HGNC:28203|Ensembl:ENSG00000120647|HPRD:17485|Vega:OTTHUMG00000129214
143282	0.051687	0.102331	0.0758725	0.11145	0.951823	1.00404	0.0483355	1.21911	0.568079	-1.04004	0.0319943	-1.26282	FGFBP3	fibroblast growth factor binding protein 3	10	protein-coding	C10orf13|FGF-BP3	HGNC:HGNC:23428|Ensembl:ENSG00000174721|HPRD:08499|Vega:OTTHUMG00000018751
406936	0.111768	0.344074	0.0400979	0.0302201	0.14559	-1.11118	0.0383755	1.21034	0.326919	1.06506	0.0227774	-1.26275	MIR144	microRNA 144	17	ncRNA	MIRN144|mir-144	MIM:612070|HGNC:HGNC:31531|miRBase:MI0000460
339965	0.00709904	0.0166574	0.365409	0.00748031	0.336103	-1.02916	0.0040583	1.22331	0.937579	-1.00214	0.00268173	-1.26168	CCDC158	coiled-coil domain containing 158	4	protein-coding	-	HGNC:HGNC:26374|Ensembl:ENSG00000163749|HPRD:13395|Vega:OTTHUMG00000160916
100422737	0.0172304	0.0193324	0.064624	0.133742	0.168448	1.09053	0.018267	1.25254	0.146513	-1.09793	0.0168551	-1.26104	LOC100422737	uncharacterized LOC100422737	6	ncRNA	-	Ensembl:ENSG00000235142
100505839	0.00429843	0.0568005	0.0628367	0.0223461	0.414009	-1.0255	0.0137058	1.14897	0.0897908	-1.06807	0.00326694	-1.25848	SH3PXD2A-AS1	SH3PXD2A antisense RNA 1	10	ncRNA	-	HGNC:HGNC:45242|Ensembl:ENSG00000280693
1259	0.247705	0.0522993	0.240091	0.0316009	0.657056	-1.03068	0.0161824	1.35274	0.189982	1.10948	0.0339849	-1.25667	CNGA1	cyclic nucleotide gated channel alpha 1	4	protein-coding	CNCG|CNCG1|CNG-1|CNG1|RCNC1|RCNCa|RCNCalpha|RP49	MIM:123825|HGNC:HGNC:2148|Ensembl:ENSG00000198515|HPRD:00445|Vega:OTTHUMG00000160668
100500884	0.0195297	0.00380892	0.0149584	0.0044243	0.789108	1.00763	0.00149025	1.34133	0.108966	1.06054	0.00315585	-1.25519	MIR3681	microRNA 3681	2	ncRNA	-	HGNC:HGNC:38994|Ensembl:ENSG00000264089|miRBase:MI0016082
2998	0.0783763	0.0241305	0.0961632	0.0113441	0.410008	-1.03804	0.00613284	1.31176	0.127912	1.08509	0.0101636	-1.25488	GYS2	glycogen synthase 2 (liver)	12	protein-coding	-	MIM:138571|HGNC:HGNC:4707|Ensembl:ENSG00000111713|HPRD:00722|Vega:OTTHUMG00000169135
1121	0.0241249	0.16087	0.050474	0.037527	0.311454	-1.05087	0.0312414	1.16967	0.671548	-1.01932	0.0117208	-1.25292	CHM	choroideremia (Rab escort protein 1)	X	protein-coding	DXS540|GGTA|HSD-32|REP-1|TCD	MIM:300390|HGNC:HGNC:1940|Ensembl:ENSG00000188419|HPRD:02312|HPRD:06563|Vega:OTTHUMG00000021937
5383	0.00151973	0.0615324	0.00456841	0.17839	0.469043	-1.02822	0.0456713	-1.11755	0.00274391	-1.3615	0.00680481	-1.25267	PMS2P5	PMS1 homolog 2, mismatch repair system component pseudogene 5	7	pseudo	PMS2L5|PMS7	HGNC:HGNC:9130|HPRD:17867
5669	0.482334	0.28738	0.626174	0.0144104	0.0732266	-1.15542	0.0200814	1.27351	0.0551695	1.177	0.0248363	-1.25017	PSG1	pregnancy specific beta-1-glycoprotein 1	19	protein-coding	B1G1|CD66f|DHFRP2|FL-NCA-1/2|PBG1|PS-beta-C/D|PS-beta-G-1|PSBG-1|PSBG1|PSG95|PSGGA|PSGIIA|SP1	MIM:176390|HGNC:HGNC:9514|Ensembl:ENSG00000231924|HPRD:01449|Vega:OTTHUMG00000151123
127385	0.902342	0.00996901	0.302833	0.0150383	0.609133	1.03714	0.00455173	1.63794	0.0352458	1.26431	0.0403069	-1.24913	OR10J5	olfactory receptor, family 10, subfamily J, member 5	1	protein-coding	OR1-28	HGNC:HGNC:14993|Ensembl:ENSG00000184155|HPRD:14892|Vega:OTTHUMG00000022738
100288866	0.255757	0.073792	0.265025	0.021358	0.308289	-1.0679	0.0150407	1.31078	0.121556	1.12187	0.0258531	-1.24773	LOC100288866	uncharacterized LOC100288866	17	ncRNA	-	Ensembl:ENSG00000249906
5053	0.0160432	0.0341272	0.0190439	0.279914	0.189462	1.0869	0.0380681	1.19125	0.0837657	-1.13405	0.0215987	-1.24292	PAH	phenylalanine hydroxylase	12	protein-coding	PH|PKU|PKU1	MIM:612349|HGNC:HGNC:8582|Ensembl:ENSG00000171759|HPRD:08943|Vega:OTTHUMG00000169966
91544	0.55022	0.0610708	0.024388	0.0292566	0.528492	-1.04847	0.0167063	1.3814	0.104309	1.16605	0.0472698	-1.24211	UBXN11	UBX domain protein 11	1	protein-coding	COA-1|PP2243|SOC|SOCI|UBXD5	MIM:609151|HGNC:HGNC:30600|Ensembl:ENSG00000158062|HPRD:10245|Vega:OTTHUMG00000003382
54542	0.00532602	0.185983	0.139168	0.0628464	0.463834	-1.02515	0.0473358	1.10136	0.0528861	-1.09665	0.0055187	-1.23818	RC3H2	ring finger and CCCH-type domains 2	9	protein-coding	MNAB|RNF164	MIM:615231|HGNC:HGNC:21461|Ensembl:ENSG00000056586|HPRD:14726|Vega:OTTHUMG00000020632
100505879	0.0473444	0.0148201	0.294202	0.0248786	0.575709	1.02529	0.00725607	1.29828	0.55767	1.02659	0.0133901	-1.23347	KIF25-AS1	KIF25 antisense RNA 1	6	ncRNA	C6orf54|HGC6.1.1|NCRNA00300	HGNC:HGNC:20953|Ensembl:ENSG00000229921
90865	0.0949095	0.0724083	0.145433	0.117872	0.724697	1.02516	0.0405486	1.2492	0.878081	-1.01078	0.0477363	-1.23167	IL33	interleukin 33	9	protein-coding	C9orf26|DVS27|IL1F11|NF-HEV|NFEHEV	MIM:608678|HGNC:HGNC:16028|Ensembl:ENSG00000137033|HPRD:12275|Vega:OTTHUMG00000019516
168090	0.0428615	0.310895	0.0309821	0.0114635	0.054421	-1.10539	0.0172749	1.16914	0.221637	1.05142	0.00797751	-1.22915	C6orf118	chromosome 6 open reading frame 118	6	protein-coding	bA85G2.1|dJ416F21.2	HGNC:HGNC:21233|Ensembl:ENSG00000112539|HPRD:12844|Vega:OTTHUMG00000015984
56776	0.0451537	0.0793536	0.10177	0.107353	0.825966	1.01237	0.040694	1.19397	0.5149	-1.03847	0.0288545	-1.22475	FMN2	formin 2	1	protein-coding	-	MIM:606373|HGNC:HGNC:14074|Ensembl:ENSG00000155816|HPRD:10449|Vega:OTTHUMG00000039883
168975	0.0717398	0.110777	0.103204	0.0268711	0.288007	-1.05558	0.0210043	1.20587	0.416238	1.04029	0.0171473	-1.2236	CNBD1	cyclic nucleotide binding domain containing 1	8	protein-coding	-	HGNC:HGNC:26663|Ensembl:ENSG00000176571|HPRD:08192|Vega:OTTHUMG00000163743
255928	0.0115997	0.0386978	0.145489	0.0071135	0.11905	-1.05172	0.00562486	1.18135	0.511544	1.01745	0.00333254	-1.22114	SYT14	synaptotagmin XIV	1	protein-coding	SCAR11|sytXIV	MIM:610949|HGNC:HGNC:23143|Ensembl:ENSG00000143469|HPRD:11617|Vega:OTTHUMG00000036652
23368	0.13811	0.0102566	0.00156222	0.00332352	0.14251	-1.05409	0.00203006	1.31107	0.0187661	1.1319	0.00492924	-1.22094	PPP1R13B	protein phosphatase 1, regulatory subunit 13B	14	protein-coding	ASPP1|p53BP2-like|p85	MIM:606455|HGNC:HGNC:14950|Ensembl:ENSG00000088808|HPRD:07345|Vega:OTTHUMG00000171647
3802	0.147766	0.191552	0.464809	0.0647085	0.466134	-1.05009	0.0490123	1.20724	0.562565	1.03883	0.0427091	-1.22032	KIR2DL1	killer cell immunoglobulin-like receptor, two domains, long cytoplasmic tail, 1	19	protein-coding	CD158A|KIR-K64|KIR221|NKAT|NKAT-1|NKAT1|p58.1	MIM:604936|HGNC:HGNC:6329|Ensembl:ENSG00000125498|HPRD:12000|Vega:OTTHUMG00000065885
57572	0.000494883	0.409556	0.000673771	0.024101	0.103244	-1.03173	0.0349894	1.0507	0.00331653	-1.12271	0.000699832	-1.21707	DOCK6	dedicator of cytokinesis 6	19	protein-coding	AOS2|ZIR1	MIM:614194|HGNC:HGNC:19189|Ensembl:ENSG00000130158|HPRD:13243|Vega:OTTHUMG00000180826
8451	0.0301741	0.16978	0.0218238	0.0528424	0.422125	-1.03676	0.0402836	1.14472	0.621214	-1.0216	0.0158345	-1.21243	CUL4A	cullin 4A	13	protein-coding	-	MIM:603137|HGNC:HGNC:2554|Ensembl:ENSG00000139842|HPRD:07218
7290	0.0103302	0.104668	0.0989131	0.080463	0.847917	-1.00675	0.0404549	1.11812	0.110452	-1.07499	0.00962876	-1.21009	HIRA	histone cell cycle regulator	22	protein-coding	DGCR1|TUP1|TUPLE1	MIM:600237|HGNC:HGNC:4916|Ensembl:ENSG00000100084|HPRD:02583|Vega:OTTHUMG00000150134
403284	0.0981486	0.088843	0.12354	0.0775523	0.919058	-1.00594	0.036112	1.21453	0.862017	1.01019	0.0381851	-1.20941	OR6C68	olfactory receptor, family 6, subfamily C, member 68	12	protein-coding	-	HGNC:HGNC:31297|Ensembl:ENSG00000205327|HPRD:17776|Vega:OTTHUMG00000169958
27091	0.122272	0.00585487	0.917352	0.0156036	0.23784	1.05621	0.00341238	1.37214	0.138338	1.07752	0.0151532	-1.20566	CACNG5	calcium channel, voltage-dependent, gamma subunit 5	17	protein-coding	-	MIM:606405|HGNC:HGNC:1409|Ensembl:ENSG00000075429|HPRD:05912
116093	0.107493	0.0415651	0.782145	0.0200538	0.490846	-1.03049	0.0110713	1.24124	0.208044	1.06329	0.0170551	-1.20296	DIRC1	disrupted in renal carcinoma 1	2	protein-coding	-	MIM:606423|HGNC:HGNC:15760|HPRD:16219
6903	0.019806	0.0116103	0.0550446	0.0508394	0.191493	1.05818	0.00864788	1.22999	0.396256	-1.03379	0.0120879	-1.20163	TBCC	tubulin folding cofactor C	6	protein-coding	CFC	MIM:602971|HGNC:HGNC:11580|Ensembl:ENSG00000124659|HPRD:04276|Vega:OTTHUMG00000014704
93661	0.127532	0.128644	0.423984	0.031373	0.30475	-1.05505	0.024935	1.1989	0.306835	1.05475	0.0248338	-1.19923	CAPZA3	capping protein (actin filament) muscle Z-line, alpha 3	12	protein-coding	CAPPA3|Gsg3|HEL-S-86	MIM:608722|HGNC:HGNC:24205|Ensembl:ENSG00000177938|HPRD:12282|Vega:OTTHUMG00000169001
10050	0.0370652	0.00605899	0.286008	0.00477125	0.697624	-1.00984	0.00195972	1.26551	0.0667741	1.06667	0.00423667	-1.19809	SLC17A4	solute carrier family 17, member 4	6	protein-coding	KAIA2138	MIM:604216|HGNC:HGNC:10932|Ensembl:ENSG00000146039|HPRD:05022|Vega:OTTHUMG00000014410
83714	0.195436	0.0808042	0.00313013	0.0104773	0.112219	-1.07842	0.00973936	1.22117	0.0631169	1.10282	0.0135578	-1.19415	NRIP2	nuclear receptor interacting protein 2	12	protein-coding	-	HGNC:HGNC:23078|Ensembl:ENSG00000053702|HPRD:14839|Vega:OTTHUMG00000130616
55800	0.060006	0.145085	0.388807	0.0741161	0.638567	-1.02329	0.04607	1.15659	0.868068	-1.00802	0.0281611	-1.19302	SCN3B	sodium channel, voltage gated, type III beta subunit	11	protein-coding	ATFB16|BRGDA7|HSA243396|SCNB3	MIM:608214|HGNC:HGNC:20665|Ensembl:ENSG00000166257|HPRD:10497|Vega:OTTHUMG00000166006
2561	0.163789	0.0497652	0.898112	0.0659727	0.818208	1.01304	0.0237434	1.24606	0.531014	1.03715	0.0456738	-1.18596	GABRB2	gamma-aminobutyric acid (GABA) A receptor, beta 2	5	protein-coding	-	MIM:600232|HGNC:HGNC:4082|Ensembl:ENSG00000145864|HPRD:02578|Vega:OTTHUMG00000130349
343099	0.00365583	0.0163134	0.000643196	0.0997841	0.170451	-1.07443	0.0143676	-1.22753	0.00483736	-1.35184	0.0245094	-1.18324	CCDC18	coiled-coil domain containing 18	1	protein-coding	NY-SAR-41	HGNC:HGNC:30370|Ensembl:ENSG00000122483|Vega:OTTHUMG00000010598
5015	0.616573	0.267963	0.00450218	0.0163005	0.0874779	-1.11208	0.0214809	1.20642	0.0546224	1.1391	0.0308182	-1.1778	OTX2	orthodenticle homeobox 2	14	protein-coding	CPHD6|MCOPS5	MIM:600037|HGNC:HGNC:8522|HPRD:07190
29058	0.1164	0.0631372	0.00294403	0.00812655	0.0955428	-1.0678	0.00743501	1.19368	0.0626008	1.0823	0.00930189	-1.17769	TMEM230	transmembrane protein 230	20	protein-coding	C20orf30|HSPC274|dJ1116H23.2.1	HGNC:HGNC:15876|Ensembl:ENSG00000089063|HPRD:12762|Vega:OTTHUMG00000031796
50640	0.0200052	0.777066	0.623347	0.0233592	0.0672461	-1.07613	0.0475328	1.0885	0.868168	-1.00473	0.00830043	-1.17691	PNPLA8	patatin-like phospholipase domain containing 8	7	protein-coding	IPLA2-2|IPLA2G|MMLA|PNPLA-gamma|iPLA2gamma	MIM:612123|HGNC:HGNC:28900|Ensembl:ENSG00000135241|HPRD:13741|Vega:OTTHUMG00000154870
91369	0.40874	0.0680211	0.00114496	0.00668674	0.0687709	-1.08612	0.0066713	1.22141	0.0265182	1.12886	0.012202	-1.17517	ANKRD40	ankyrin repeat domain 40	17	protein-coding	-	HGNC:HGNC:28233|Ensembl:ENSG00000154945|HPRD:17502|Vega:OTTHUMG00000162255
11338	0.00517662	0.0231247	0.0108999	0.496279	0.0880679	1.0719	0.0370936	1.10497	0.0186362	-1.13849	0.010434	-1.17361	U2AF2	U2 small nuclear RNA auxiliary factor 2	19	protein-coding	U2AF65	MIM:191318|HGNC:HGNC:23156|Ensembl:ENSG00000063244|HPRD:01872|Vega:OTTHUMG00000180908
342979	0.216715	0.54363	0.338483	0.0207175	0.0746669	-1.10509	0.0354452	1.14552	0.130739	1.07989	0.0235477	-1.17225	PALM3	paralemmin 3	19	protein-coding	-	HGNC:HGNC:33274|Ensembl:ENSG00000187867|Vega:OTTHUMG00000181991
116840	0.0622758	0.116851	0.0383006	0.0570652	0.599064	-1.02241	0.0348693	1.14912	0.94354	1.00291	0.0248753	-1.17145	CNTROB	centrobin, centrosomal BRCA2 interacting protein	17	protein-coding	LIP8|PP1221	MIM:611425|HGNC:HGNC:29616|Ensembl:ENSG00000170037|HPRD:13991|Vega:OTTHUMG00000172932
9506	0.0515392	0.123748	0.661296	0.0362047	0.367228	-1.03511	0.026891	1.1415	0.757364	1.01108	0.0173708	-1.16862	PAGE4	P antigen family, member 4 (prostate associated)	X	protein-coding	CT16.7|GAGE-9|GAGEC1|JM-27|JM27|PAGE-1|PAGE-4	MIM:300287|HGNC:HGNC:4108|Ensembl:ENSG00000101951|HPRD:02239|Vega:OTTHUMG00000024155
8567	0.00132215	0.00465029	0.360002	0.00742737	0.474434	1.00984	0.00213233	1.12742	0.0336886	-1.04572	0.00100478	-1.16748	MADD	MAP-kinase activating death domain	11	protein-coding	DENN|IG20|RAB3GEP	MIM:603584|HGNC:HGNC:6766|Ensembl:ENSG00000110514|HPRD:04664|Vega:OTTHUMG00000150350
101929989	0.131502	0.0715918	0.0441546	0.0503901	0.777752	-1.01285	0.0249821	1.18866	0.488944	1.03307	0.0342831	-1.16539	LOC101929989	lipopolysaccharide-induced tumor necrosis factor-alpha factor-like	16	protein-coding	-	-
4705	0.112766	0.0490383	0.0107074	0.0898556	0.639087	1.02424	0.0277051	1.20326	0.870955	1.00818	0.0450525	-1.16526	NDUFA10	NADH dehydrogenase (ubiquinone) 1 alpha subcomplex, 10, 42kDa	2	protein-coding	CI-42KD|CI-42k	MIM:603835|HGNC:HGNC:7684|Ensembl:ENSG00000130414|HPRD:11950
101927435	0.482397	0.00536478	0.00156121	0.0015442	0.0710602	-1.05084	0.000976103	1.26546	0.00526219	1.14145	0.00347546	-1.16501	LOC101927435	uncharacterized LOC101927435	10	protein-coding	-	-
55223	0.0465896	0.0312367	0.909402	0.292051	0.167873	1.08969	0.0364005	1.18701	0.25218	-1.06939	0.048671	-1.1649	TRIM62	tripartite motif containing 62	1	protein-coding	DEAR1	HGNC:HGNC:25574|Ensembl:ENSG00000116525|HPRD:07697|Vega:OTTHUMG00000004132
2267	0.0369118	0.0292179	0.485996	0.0410513	0.752039	1.01061	0.0136743	1.17256	0.923206	-1.0032	0.0155768	-1.16396	FGL1	fibrinogen-like 1	8	protein-coding	HFREP1|HP-041|LFIRE-1|LFIRE1	MIM:605776|HGNC:HGNC:3695|Ensembl:ENSG00000104760|HPRD:09312
154661	0.00483729	0.0376848	0.180126	0.0590816	0.702126	1.00853	0.0190789	1.09771	0.0481676	-1.06736	0.00504306	-1.16174	RUNDC3B	RUN domain containing 3B	7	protein-coding	RPIB9|RPIP9	HGNC:HGNC:30286|Ensembl:ENSG00000105784|HPRD:15274|Vega:OTTHUMG00000131035
388531	0.406747	0.00873303	0.00437667	0.00325705	0.173435	-1.03973	0.00187276	1.25716	0.0122497	1.12636	0.00652303	-1.16046	RGS9BP	regulator of G protein signaling 9 binding protein	19	protein-coding	PERRS|R9AP|RGS9	MIM:607814|HGNC:HGNC:30304|Ensembl:ENSG00000186326|HPRD:16991|Vega:OTTHUMG00000180227
57506	0.0308902	0.0438883	0.642064	0.238969	0.273835	1.05412	0.0421834	1.14394	0.190068	-1.06884	0.0328788	-1.15992	MAVS	mitochondrial antiviral signaling protein	20	protein-coding	CARDIF|IPS-1|IPS1|VISA	MIM:609676|HGNC:HGNC:29233|Ensembl:ENSG00000088888|HPRD:13847|Vega:OTTHUMG00000031765
94150	0.0548778	0.34843	0.449861	0.0365935	0.175539	-1.05651	0.0445795	1.10936	0.726205	1.01204	0.0180556	-1.15811	CDRT7	CMT1A duplicated region transcript 7 (non-protein coding)	17	ncRNA	LINC00025|NCRNA00025	HGNC:HGNC:14386|Ensembl:ENSG00000259944
78994	0.0366639	0.0804982	0.00219695	0.0114305	0.126556	-1.04833	0.0103255	1.13857	0.258972	1.03171	0.00744133	-1.15691	PRR14	proline rich 14	16	protein-coding	-	HGNC:HGNC:28458|Ensembl:ENSG00000156858|HPRD:14541|Vega:OTTHUMG00000132414
55786	0.297621	0.361327	0.0408723	0.0239859	0.110963	-1.08732	0.0328998	1.15086	0.125279	1.08208	0.0301452	-1.15643	ZNF415	zinc finger protein 415	19	protein-coding	-	HGNC:HGNC:20636|Ensembl:ENSG00000170954|HPRD:18340|Vega:OTTHUMG00000182865
22917	0.199125	0.0235089	0.00983486	0.00601193	0.150667	-1.04639	0.00412875	1.20698	0.0324155	1.09342	0.00883675	-1.15506	ZP1	zona pellucida glycoprotein 1 (sperm receptor)	11	protein-coding	HEL163|OOMD	MIM:195000|HGNC:HGNC:13187|Ensembl:ENSG00000149506|HPRD:15953|Vega:OTTHUMG00000167797
102723883	0.0211432	0.0155713	0.0336209	0.0547952	0.268796	1.03717	0.010773	1.16572	0.400183	-1.02672	0.0130282	-1.15397	LOC102723883	uncharacterized LOC102723883	6	ncRNA	-	Ensembl:ENSG00000223504
131920	0.151939	0.062363	0.565305	0.0339322	0.606116	-1.02058	0.0184411	1.18063	0.29203	1.04629	0.0284133	-1.15162	TMEM207	transmembrane protein 207	3	protein-coding	UNQ846	MIM:614786|HGNC:HGNC:33705|Ensembl:ENSG00000198398|HPRD:15621|Vega:OTTHUMG00000156213
23295	0.0525949	0.0361052	0.031552	0.0306035	0.875686	-1.00486	0.0131269	1.16307	0.632932	1.01522	0.0159282	-1.1512	MGRN1	mahogunin ring finger 1, E3 ubiquitin protein ligase	16	protein-coding	RNF156	MIM:607559|HGNC:HGNC:20254|Ensembl:ENSG00000102858|HPRD:07397|Vega:OTTHUMG00000176436
57628	0.0284097	0.0183916	0.25165	0.289086	0.095572	1.09296	0.024317	1.16893	0.152935	-1.07298	0.0337708	-1.14756	DPP10	dipeptidyl-peptidase 10 (non-functional)	2	protein-coding	DPL2|DPPY|DPRP-3|DPRP3	MIM:608209|HGNC:HGNC:20823|Ensembl:ENSG00000175497|HPRD:07083|Vega:OTTHUMG00000153294
100506869	0.0267361	0.0176484	0.00657136	0.0092627	0.442935	-1.01703	0.00471468	1.15688	0.265534	1.0265	0.00569438	-1.14621	LOC100506869	uncharacterized LOC100506869	12	ncRNA	-	Ensembl:ENSG00000258231
100130733	0.141871	0.0242847	0.0837937	0.0397176	0.640985	1.01814	0.012104	1.20891	0.363833	1.03784	0.0305264	-1.14408	LRRC70	leucine rich repeat containing 70	5	protein-coding	SLRN	HGNC:HGNC:35155|Ensembl:ENSG00000186105|Vega:OTTHUMG00000154401
101928885	0.0694287	0.0030998	0.165149	0.0169319	0.0677075	1.07267	0.00237585	1.27263	0.241933	1.03707	0.0126114	-1.14401	LOC101928885	uncharacterized LOC101928885	5	ncRNA	-	-
79954	0.0918434	0.0064333	0.61043	0.0651037	0.067224	1.10452	0.00639018	1.27373	0.794652	1.01011	0.0332001	-1.14166	NOL10	nucleolar protein 10	2	protein-coding	PQBP5	MIM:616197|HGNC:HGNC:25862|Ensembl:ENSG00000115761|HPRD:07849|Vega:OTTHUMG00000119023
8682	0.347234	0.13777	0.00149704	0.0306555	0.281574	-1.04975	0.0253519	1.1665	0.146877	1.07479	0.0389624	-1.13931	PEA15	phosphoprotein enriched in astrocytes 15	1	protein-coding	HMAT1|HUMMAT1H|MAT1|MAT1H|PEA-15|PED	MIM:603434|HGNC:HGNC:8822|Ensembl:ENSG00000162734|HPRD:04579|Vega:OTTHUMG00000031605
529	0.0190273	0.032642	0.206365	0.0898806	0.426155	1.02383	0.0215695	1.11987	0.225258	-1.03981	0.0152345	-1.13735	ATP6V1E1	ATPase, H+ transporting, lysosomal 31kDa, V1 subunit E1	22	protein-coding	ATP6E|ATP6E2|ATP6V1E|P31|Vma4	MIM:108746|HGNC:HGNC:857|Ensembl:ENSG00000131100|HPRD:00163|Vega:OTTHUMG00000059320
8499	0.208177	0.0341644	0.750079	0.0605871	0.625545	1.02156	0.0182476	1.20306	0.413369	1.03799	0.0490217	-1.13458	PPFIA2	protein tyrosine phosphatase, receptor type, f polypeptide (PTPRF), interacting protein (liprin), alpha 2	12	protein-coding	-	MIM:603143|HGNC:HGNC:9246|Ensembl:ENSG00000139220|HPRD:04392|Vega:OTTHUMG00000170181
100506497	0.0687791	0.0394504	0.334826	0.0739331	0.609701	1.01864	0.0219875	1.15316	0.955314	-1.00198	0.030407	-1.13429	LOC100506497	uncharacterized LOC100506497	7	ncRNA	-	Ensembl:ENSG00000272568
3467	0.0156979	0.16968	0.00484927	0.0204522	0.151917	-1.03564	0.0210258	1.08507	0.76579	-1.00599	0.00679978	-1.13047	IFNW1	interferon, omega 1	9	protein-coding	-	MIM:147553|HGNC:HGNC:5448|HPRD:00944
388381	0.137225	0.154672	0.0641034	0.0756846	0.620998	-1.02006	0.0483369	1.12376	0.675059	1.01687	0.0452785	-1.12728	C17orf98	chromosome 17 open reading frame 98	17	protein-coding	-	HGNC:HGNC:34492|Ensembl:ENSG00000275489|Vega:OTTHUMG00000188506
1001	0.066435	0.119313	0.560087	0.0878505	0.827598	-1.0075	0.0458897	1.10927	0.831826	-1.00731	0.0327912	-1.12577	CDH3	cadherin 3, type 1, P-cadherin (placental)	16	protein-coding	CDHP|HJMD|PCAD	MIM:114021|HGNC:HGNC:1762|Ensembl:ENSG00000062038|HPRD:00227|Vega:OTTHUMG00000137560
23042	0.0538823	0.0363565	0.972975	0.242174	0.223671	1.05737	0.0371774	1.13967	0.33184	-1.04302	0.048973	-1.12421	PDXDC1	pyridoxal-dependent decarboxylase domain containing 1	16	protein-coding	LP8165	MIM:614244|HGNC:HGNC:28995|Ensembl:ENSG00000179889|HPRD:13789|Vega:OTTHUMG00000166304
5062	0.0304213	0.0291279	0.776878	0.559236	0.102784	1.0869	0.0475099	1.12361	0.107226	-1.0851	0.0492077	-1.12176	PAK2	p21 protein (Cdc42/Rac)-activated kinase 2	3	protein-coding	PAK65|PAKgamma	MIM:605022|HGNC:HGNC:8591|Ensembl:ENSG00000180370|HPRD:05428|Vega:OTTHUMG00000155534
56128	0.471469	0.0395039	0.741496	0.034622	0.903476	-1.00469	0.0147328	1.19759	0.135986	1.07452	0.04982	-1.11976	PCDHB8	protocadherin beta 8	5	protein-coding	PCDH-BETA8|PCDH3I	MIM:606334|HGNC:HGNC:8693|Ensembl:ENSG00000120322|HPRD:07563|Vega:OTTHUMG00000129621
135458	0.684067	0.481034	0.0191975	0.0209277	0.0810935	-1.08697	0.0337047	1.12742	0.065659	1.09576	0.0402194	-1.11838	HUS1B	HUS1 checkpoint clamp component B	6	protein-coding	-	MIM:609713|HGNC:HGNC:16485|Ensembl:ENSG00000188996|HPRD:13722|Vega:OTTHUMG00000090059
442914	0.0322559	0.013462	0.0400739	0.0745914	0.167687	1.04482	0.011183	1.14547	0.492913	-1.01902	0.0195522	-1.11719	MIR369	microRNA 369	14	ncRNA	MIR369-3|MIRN369|MIRN369-3|hsa-mir-369|mir-369	MIM:611794|HGNC:HGNC:31783|Ensembl:ENSG00000199025|miRBase:MI0000777
100126345	0.107132	0.0646049	0.643857	0.0319451	0.552494	-1.01705	0.0181068	1.12682	0.359933	1.0277	0.0231441	-1.11514	MIR889	microRNA 889	14	ncRNA	MIRN889|hsa-mir-889|mir-889	HGNC:HGNC:33651|miRBase:MI0005540
79002	0.742837	0.275673	0.0202659	0.0185501	0.0992876	-1.07363	0.0239944	1.13613	0.0555554	1.09602	0.0379303	-1.11293	C19orf43	chromosome 19 open reading frame 43	19	protein-coding	fSAP18	HGNC:HGNC:28424|Ensembl:ENSG00000123144|HPRD:14528|Vega:OTTHUMG00000180347
11024	0.210484	0.0267149	0.950549	0.045639	0.623979	1.01629	0.0137072	1.16736	0.312097	1.03663	0.0406901	-1.10806	LILRA1	leukocyte immunoglobulin-like receptor, subfamily A (with TM domain), member 1	19	protein-coding	CD85I|LIR-6|LIR6	MIM:604810|HGNC:HGNC:6602|Ensembl:ENSG00000104974|HPRD:07272|Vega:OTTHUMG00000065701
85438	0.0658885	0.0242137	0.582126	0.100236	0.276507	1.03743	0.0187416	1.13747	0.754377	-1.00954	0.0350668	-1.10689	CABS1	calcium-binding protein, spermatid-specific 1	4	protein-coding	C4orf35|CLPH|NYD-SP26	HGNC:HGNC:30710|Ensembl:ENSG00000145309|HPRD:14865|Vega:OTTHUMG00000129405
399706	0.825142	0.00385153	0.117849	0.00458273	0.758483	1.0055	0.00152532	1.20008	0.0133748	1.08945	0.0112362	-1.09552	LINC00200	long intergenic non-protein coding RNA 200	10	ncRNA	C10orf139|NCRNA00200	HGNC:HGNC:30974|Ensembl:ENSG00000229205|HPRD:17990
9753	0.194545	0.00641088	0.465412	0.0338759	0.114731	1.05335	0.00498554	1.19237	0.242635	1.03481	0.0318844	-1.09389	ZSCAN12	zinc finger and SCAN domain containing 12	6	protein-coding	ZFP96|ZNF29K1|ZNF305|ZNF96|dJ29K1.2	MIM:603978|HGNC:HGNC:13172|Ensembl:ENSG00000158691|HPRD:15767
10514	0.277888	0.024512	0.0264941	0.0481777	0.53943	1.01853	0.0133875	1.15011	0.269898	1.03654	0.0485995	-1.08937	MYBBP1A	MYB binding protein (P160) 1a	17	protein-coding	P160|PAP2	MIM:604885|HGNC:HGNC:7546|Ensembl:ENSG00000132382|HPRD:05349|Vega:OTTHUMG00000090747
9716	0.203655	0.0667554	0.0150998	0.0183402	0.278052	-1.02506	0.0130471	1.10455	0.118475	1.04148	0.0209752	-1.08714	AQR	aquarius intron-binding spliceosomal factor	15	protein-coding	IBP160|fSAP164	MIM:610548|HGNC:HGNC:29513|HPRD:12468
93035	0.0229045	0.0202807	0.58508	0.00764065	0.270038	-1.01391	0.00448875	1.08247	0.232705	1.01539	0.00473481	-1.08089	PKHD1L1	polycystic kidney and hepatic disease 1 (autosomal recessive)-like 1	8	protein-coding	PKHDL1	MIM:607843|HGNC:HGNC:20313|Ensembl:ENSG00000205038|HPRD:09703|Vega:OTTHUMG00000164934
9092	0.00257134	0.00645008	0.00333521	0.0634963	0.0686902	-1.04693	0.00634457	-1.11957	0.00323338	-1.15337	0.0194076	-1.07854	SART1	squamous cell carcinoma antigen recognized by T cells 1	11	protein-coding	Ara1|HOMS1|SART1259|SNRNP110|Snu66	MIM:605941|HGNC:HGNC:10538|Ensembl:ENSG00000175467|HPRD:10440|Vega:OTTHUMG00000166771
728081	0.0755175	0.0438566	0.336621	0.111178	0.486833	1.01532	0.0288371	1.07903	0.778617	-1.00593	0.0402789	-1.06905	LINC00290	long intergenic non-protein coding RNA 290	4	ncRNA	NCRNA00290	HGNC:HGNC:38515|Ensembl:ENSG00000248197
400617	0.150505	0.167803	0.180127	0.0557382	0.447839	-1.01626	0.0414675	1.06562	0.485505	1.0148	0.0391992	-1.06715	KCNJ2-AS1	KCNJ2 antisense RNA 1 (head to head)	17	ncRNA	-	HGNC:HGNC:43720|Ensembl:ENSG00000267365
287015	0.92504	0.0176395	0.014146	0.00911403	0.432005	-1.01287	0.00467016	1.11386	0.0225624	1.06326	0.0246872	-1.06109	TRIM42	tripartite motif containing 42	3	protein-coding	PPP1R40|T4A1	HGNC:HGNC:19014|Ensembl:ENSG00000155890|HPRD:15559|Vega:OTTHUMG00000160170
8028	0.0202448	0.0161543	0.605906	0.682006	0.0511022	1.04622	0.0321524	1.05585	0.0636989	-1.04207	0.039034	-1.05166	MLLT10	myeloid/lymphoid or mixed-lineage leukemia; translocated to, 10	10	protein-coding	AF10	MIM:602409|HGNC:HGNC:16063|Ensembl:ENSG00000078403|HPRD:03874|Vega:OTTHUMG00000017799
79776	0.00446464	0.0539525	0.315344	0.10726	0.607924	-1.00693	0.032205	-1.04688	0.00576791	-1.08949	0.0304925	-1.0479	ZFHX4	zinc finger homeobox 4	8	protein-coding	ZFH4|ZHF4	MIM:606940|HGNC:HGNC:30939|Ensembl:ENSG00000091656|HPRD:09503|Vega:OTTHUMG00000164557
151658	0.023367	0.0115411	0.236863	0.00304995	0.102341	-1.02167	0.00202265	1.09822	0.00264737	1.08921	0.0485024	-1.03011	LINC00635	long intergenic non-protein coding RNA 635	3	ncRNA	-	HGNC:HGNC:27184|Ensembl:ENSG00000241469
4759	0.0341291	0.0182473	0.236096	0.342199	0.0857546	-1.04252	0.025955	-1.07025	0.16554	1.03054	0.0419422	1.05795	NEU2	sialidase 2 (cytosolic sialidase)	2	protein-coding	SIAL2	MIM:605528|HGNC:HGNC:7759|Ensembl:ENSG00000115488|HPRD:05702|Vega:OTTHUMG00000133274
11224	0.000215107	0.042995	0.000608841	0.00934971	0.163359	-1.01043	0.00701267	1.03808	0.000292285	1.11665	0.00156998	1.06459	RPL35	ribosomal protein L35	9	protein-coding	L35	HGNC:HGNC:10344|Ensembl:ENSG00000136942|HPRD:10200|Vega:OTTHUMG00000020659
127294	0.766135	0.0153124	0.0132796	0.0116835	0.739845	1.00906	0.00500881	-1.20249	0.0256409	-1.10783	0.0348473	1.09528	MYOM3	myomesin 3	1	protein-coding	-	HGNC:HGNC:26679|Ensembl:ENSG00000142661|HPRD:08200|Vega:OTTHUMG00000002969
388552	0.0133176	0.0169383	0.034394	0.551837	0.0604419	-1.06752	0.0301953	-1.09017	0.0473467	1.07496	0.024649	1.09776	BLOC1S3	biogenesis of lysosomal organelles complex-1, subunit 3	19	protein-coding	BLOS3|HPS8|RP	MIM:609762|HGNC:HGNC:20914|Ensembl:ENSG00000189114|HPRD:12527|Vega:OTTHUMG00000181776
64318	0.10621	0.144495	0.276906	0.0261011	0.226376	1.03182	0.0232388	-1.09266	0.288105	-1.02694	0.0202131	1.09785	NOC3L	NOC3-like DNA replication regulator	10	protein-coding	AD24|C10orf117|FAD24	MIM:610769|HGNC:HGNC:24034|Ensembl:ENSG00000173145|HPRD:12562|Vega:OTTHUMG00000018788
7783	0.666444	0.38694	0.80044	0.0204135	0.0898774	1.06822	0.0299106	-1.10974	0.0651258	-1.07904	0.0388286	1.09861	ZP2	zona pellucida glycoprotein 2 (sperm receptor)	16	protein-coding	ZPA|Zp-2	MIM:182888|HGNC:HGNC:13188|Ensembl:ENSG00000103310|HPRD:01689|Vega:OTTHUMG00000090681
406920	0.0398081	0.00317226	0.00171982	0.0144972	0.0836341	-1.04093	0.0022708	-1.16604	0.334659	-1.01817	0.00893184	1.1002	MIR130B	microRNA 130b	22	ncRNA	MIRN130B|mir-130b	MIM:613682|HGNC:HGNC:31515|Ensembl:ENSG00000207751|miRBase:MI0000748
51374	0.0017975	0.380287	0.0245791	0.0138192	0.0599655	-1.08328	0.0217292	1.12674	0.00153901	1.35347	0.0317151	1.10889	ATRAID	all-trans retinoic acid-induced differentiation factor	2	protein-coding	APR--3|APR-3|APR3|C2orf28|HSPC013|PRO240|p18	HGNC:HGNC:24090|Ensembl:ENSG00000138085|HPRD:16652|Vega:OTTHUMG00000128405
101929662	0.0321935	0.0250934	0.00723938	0.172401	0.190087	-1.04673	0.0244671	-1.12069	0.250869	1.03916	0.0290891	1.11259	LOC101929662	uncharacterized LOC101929662	10	ncRNA	-	Ensembl:ENSG00000224504
161003	0.01578	0.0156182	0.42292	0.0478776	0.307566	-1.02303	0.0101631	-1.11385	0.311905	1.02278	0.0102282	1.11357	STOML3	stomatin (EPB72)-like 3	13	protein-coding	Epb7.2l|SRO	MIM:608327|HGNC:HGNC:19420|Ensembl:ENSG00000133115|HPRD:16315|Vega:OTTHUMG00000016763
101928741	0.0934783	0.0384943	0.744224	0.0610997	0.696607	-1.0124	0.0196541	-1.14015	0.747171	-1.01019	0.0322798	1.11482	LOC101928741	uncharacterized LOC101928741	5	ncRNA	-	-
11264	0.00328165	0.0969349	0.63632	0.0297493	0.360981	-1.03738	0.0210859	1.16407	0.00303104	1.35302	0.0446384	1.12043	PXMP4	peroxisomal membrane protein 4, 24kDa	20	protein-coding	PMP24	MIM:616397|HGNC:HGNC:15920|Ensembl:ENSG00000101417|HPRD:10177|Vega:OTTHUMG00000032273
9935	0.204972	0.172239	0.117179	0.0566854	0.446266	1.03161	0.0424971	-1.12859	0.392875	-1.03606	0.0465043	1.12373	MAFB	v-maf avian musculoaponeurotic fibrosarcoma oncogene homolog B	20	protein-coding	KRML|MCTO	MIM:608968|HGNC:HGNC:6408|Ensembl:ENSG00000204103|HPRD:07129|Vega:OTTHUMG00000033052
245938	0.162904	0.0453723	0.840034	0.0353473	0.822864	1.00754	0.0160336	-1.16365	0.2895	-1.04028	0.0301871	1.12703	DEFB125	defensin, beta 125	20	protein-coding	DEFB-25	HGNC:HGNC:18105|Ensembl:ENSG00000178591|Vega:OTTHUMG00000031614
441089	0.0118394	0.59467	0.0205038	0.0252415	0.0859554	1.04524	0.0436639	-1.06073	0.414207	1.01672	0.00642074	1.12725	CRSP8P	mediator complex subunit 27 pseudogene	5	pseudo	-	-
9767	0.00103827	0.0213332	0.040898	0.00490998	0.118553	-1.07371	0.00349289	1.31874	0.000736955	1.59961	0.0338156	1.12971	JADE3	jade family PHD finger 3	X	protein-coding	JADE-3|PHF16	MIM:300618|HGNC:HGNC:22982|Ensembl:ENSG00000102221|HPRD:06675|Vega:OTTHUMG00000021431
145216	0.00694848	0.0252434	0.0590718	0.220497	0.16121	1.06471	0.027402	1.14638	0.0102535	1.2166	0.0365872	1.12993	LINC00637	long intergenic non-protein coding RNA 637	14	ncRNA	-	HGNC:HGNC:27069|Ensembl:ENSG00000258735
498	0.000491422	0.0286716	0.00197763	0.0655825	0.485102	1.01049	0.0170892	1.06527	0.000856038	1.19599	0.00239648	1.13448	ATP5A1	ATP synthase, H+ transporting, mitochondrial F1 complex, alpha subunit 1, cardiac muscle	18	protein-coding	ATP5A|ATP5AL2|ATPM|COXPD22|HEL-S-123m|MC5DN4|MOM2|OMR|ORM|hATP1	MIM:164360|HGNC:HGNC:823|Ensembl:ENSG00000152234|HPRD:01258|Vega:OTTHUMG00000132637
1004	0.846585	0.0614632	0.00931495	0.00654642	0.0718229	1.07702	0.00633582	-1.20489	0.0158554	-1.14378	0.0187766	1.13456	CDH6	cadherin 6, type 2, K-cadherin (fetal kidney)	5	protein-coding	CAD6|KCAD	MIM:603007|HGNC:HGNC:1765|Ensembl:ENSG00000113361|HPRD:04305|Vega:OTTHUMG00000090673
4248	0.022599	0.0159904	0.270631	0.638529	0.0525358	-1.12172	0.0308386	-1.15257	0.0738202	1.10455	0.0413589	1.13492	MGAT3	mannosyl (beta-1,4-)-glycoprotein beta-1,4-N-acetylglucosaminyltransferase	22	protein-coding	GNT-III|GNT3	MIM:604621|HGNC:HGNC:7046|Ensembl:ENSG00000128268|HPRD:07058|Vega:OTTHUMG00000030185
84851	0.129079	0.188969	0.0572326	0.0670889	0.486105	1.02967	0.0498286	-1.12481	0.639483	-1.01935	0.0406429	1.1362	TRIM52	tripartite motif containing 52	5	protein-coding	RNF102	HGNC:HGNC:19024|HPRD:10283
84502	0.0174709	0.0416762	0.0672885	0.0257135	0.651575	1.01111	0.0128126	-1.12539	0.681119	1.01007	0.00808984	1.14935	JPH4	junctophilin 4	14	protein-coding	JP4|JPHL1	HGNC:HGNC:20156|Ensembl:ENSG00000092051|HPRD:17170|Vega:OTTHUMG00000028769
5076	0.302769	0.280542	0.531393	0.0362626	0.201435	1.06913	0.0398289	-1.15368	0.191216	-1.07136	0.0413292	1.15128	PAX2	paired box 2	10	protein-coding	FSGS7|PAPRS	MIM:167409|HGNC:HGNC:8616|Ensembl:ENSG00000075891|HPRD:01330|Vega:OTTHUMG00000018913
55107	0.00614235	0.0174021	0.90928	0.700173	0.0541196	-1.08735	0.0347591	-1.10521	0.0192488	1.13338	0.0137808	1.152	ANO1	anoctamin 1, calcium activated chloride channel	11	protein-coding	DOG1|ORAOV2|TAOS2|TMEM16A	MIM:610108|HGNC:HGNC:21625|Ensembl:ENSG00000131620|HPRD:18202|Vega:OTTHUMG00000167204
391196	0.889697	0.0383711	0.175237	0.016546	0.416401	1.03929	0.00951019	-1.27592	0.0444966	-1.14652	0.0380914	1.15658	OR2M7	olfactory receptor, family 2, subfamily M, member 7	1	protein-coding	OR1-58	HGNC:HGNC:19594|Ensembl:ENSG00000177186|HPRD:14948|Vega:OTTHUMG00000040461
55567	0.0202696	0.00336102	0.218006	0.0184669	0.0713785	-1.06498	0.00258812	-1.2398	0.917772	-1.00258	0.00738865	1.16116	DNAH3	dynein, axonemal, heavy chain 3	16	protein-coding	DLP3|DNAHC3B|HEL-36|Hsadhc3|dnahc3-b	MIM:603334|HGNC:HGNC:2949|Ensembl:ENSG00000158486|HPRD:04513|Vega:OTTHUMG00000090677
8766	7.11941e-05	0.0141027	0.0138162	0.0252917	0.529136	1.00558	0.00711036	1.05303	0.000138329	1.21772	0.00030666	1.16284	RAB11A	RAB11A, member RAS oncogene family	15	protein-coding	YL8	MIM:605570|HGNC:HGNC:9760|Ensembl:ENSG00000103769|HPRD:05715|Vega:OTTHUMG00000133162
79742	0.0174586	0.00572726	0.0478078	0.0183266	0.185702	-1.04097	0.00360968	-1.21635	0.956065	1.00141	0.00680559	1.17012	CXorf36	chromosome X open reading frame 36	X	protein-coding	4930578C19Rik|DIA1R|EPQL1862|PRO3743|bA435K1.1	MIM:300959|HGNC:HGNC:25866|Ensembl:ENSG00000147113|HPRD:06524|Vega:OTTHUMG00000021403
114824	0.919948	0.552542	0.0859465	0.0190097	0.0678415	1.14784	0.0332679	-1.20241	0.0440922	-1.17928	0.0495374	1.17035	PNMA5	paraneoplastic Ma antigen family member 5	X	protein-coding	-	MIM:300916|HGNC:HGNC:18743|Ensembl:ENSG00000198883|HPRD:06678|Vega:OTTHUMG00000024184
729648	0.0114647	0.0226005	0.00439415	0.53633	0.0821187	1.126	0.0378207	1.17827	0.0214296	1.22621	0.0412144	1.17181	ZNF812	zinc finger protein 812	19	protein-coding	-	HGNC:HGNC:33242|Ensembl:ENSG00000224689|Vega:OTTHUMG00000167867
123970	0.00747782	0.0433076	0.0286883	0.0212057	0.50442	1.01581	0.0116707	-1.12149	0.246382	1.03025	0.00451901	1.17368	C16orf78	chromosome 16 open reading frame 78	16	protein-coding	-	HGNC:HGNC:28479|Ensembl:ENSG00000166152|HPRD:14560|Vega:OTTHUMG00000133149
10501	0.0465522	0.0240077	0.500785	0.222157	0.151714	-1.09423	0.0265092	-1.21205	0.306108	1.05966	0.0423755	1.17375	SEMA6B	sema domain, transmembrane domain (TM), and cytoplasmic domain, (semaphorin) 6B	19	protein-coding	SEM-SEMA-Y|SEMA-VIB|SEMAN|semaZ	MIM:608873|HGNC:HGNC:10739|Ensembl:ENSG00000167680|HPRD:12322|Vega:OTTHUMG00000182011
9467	0.000528651	0.133388	0.00126144	0.0208707	0.185014	-1.03419	0.0192403	1.09454	0.000712586	1.32865	0.00383611	1.17376	SH3BP5	SH3-domain binding protein 5 (BTK-associated)	3	protein-coding	SAB|SH3BP-5	MIM:605612|HGNC:HGNC:10827|Ensembl:ENSG00000131370|HPRD:12030|Vega:OTTHUMG00000129859
101927565	0.00435146	0.0117026	0.038682	0.0320602	0.309949	-1.02483	0.00711291	-1.14176	0.0653581	1.05891	0.00377431	1.17973	LINC01267	long intergenic non-protein coding RNA 1267	3	ncRNA	-	HGNC:HGNC:50320|Ensembl:ENSG00000251576
5524	0.253922	0.318277	0.398923	0.0270765	0.13654	1.09065	0.0340539	-1.17266	0.158298	-1.08359	0.0307198	1.1803	PPP2R4	protein phosphatase 2A activator, regulatory subunit 4	9	protein-coding	PP2A|PR53|PTPA	MIM:600756|HGNC:HGNC:9308|Ensembl:ENSG00000119383|HPRD:02858|Vega:OTTHUMG00000020774
1266	0.00214782	0.00775664	0.17935	0.00738884	0.942715	1.00113	0.00278894	-1.14068	0.0915373	1.03603	0.00135976	1.18311	CNN3	calponin 3, acidic	1	protein-coding	-	MIM:602374|HGNC:HGNC:2157|Ensembl:ENSG00000117519|HPRD:03848|Vega:OTTHUMG00000010783
101928033	0.00493233	0.0753852	0.0033973	0.0131797	0.161558	1.03513	0.0110739	-1.11088	0.217831	1.02946	0.00286249	1.18378	CTD-2270F17.1	uncharacterized LOC101928033	5	ncRNA	-	Ensembl:ENSG00000253647
101927043	0.109565	0.00664651	0.0429115	0.0232362	0.180989	-1.06698	0.00437376	-1.33854	0.244913	-1.05534	0.0189826	1.18874	LOC101927043	uncharacterized LOC101927043	2	ncRNA	-	Ensembl:ENSG00000234690
10335	0.013093	0.00916662	0.126369	0.011202	0.787863	-1.00675	0.00376077	-1.20692	0.842489	-1.00496	0.00452628	1.19291	MRVI1	murine retrovirus integration site 1 homolog	11	protein-coding	IRAG|JAW1L	MIM:604673|HGNC:HGNC:7237|Ensembl:ENSG00000072952|HPRD:05242|Vega:OTTHUMG00000165773
10195	0.100246	0.24113	0.00483993	0.0348886	0.214887	1.06736	0.0360272	-1.16284	0.418253	-1.03969	0.0237154	1.19379	ALG3	ALG3, alpha-1,3- mannosyltransferase	3	protein-coding	CDG1D|CDGS4|CDGS6|D16Ertd36e|NOT56L|Not56|not	MIM:608750|HGNC:HGNC:23056|Ensembl:ENSG00000214160|HPRD:03067|Vega:OTTHUMG00000156823
6631	0.0220539	0.0205424	0.126119	0.311018	0.103149	-1.11002	0.0273115	-1.19931	0.111354	1.10587	0.0288387	1.19483	SNRPC	small nuclear ribonucleoprotein polypeptide C	6	protein-coding	U1C|Yhc1	MIM:603522|HGNC:HGNC:11157|HPRD:04630
100616266	0.745237	0.438241	0.16361	0.0176931	0.071998	1.14406	0.02819	-1.21747	0.0529768	-1.16563	0.0364651	1.19495	MIR4733	microRNA 4733	17	ncRNA	-	HGNC:HGNC:41638|Ensembl:ENSG00000265444|miRBase:MI0017370
100302220	0.0234788	0.0247787	0.0273218	0.156717	0.200782	-1.06978	0.0232486	-1.19388	0.188696	1.07247	0.0223932	1.19688	MIR1293	microRNA 1293	12	ncRNA	MIRN1293|hsa-mir-1293|mir-1293	HGNC:HGNC:35286|Ensembl:ENSG00000221604|miRBase:MI0006355
5655	0.0251081	0.034391	0.109706	0.145752	0.305871	-1.05248	0.0281117	-1.18045	0.215104	1.06724	0.0227172	1.19701	KLK10	kallikrein-related peptidase 10	19	protein-coding	NES1|PRSSL1	MIM:602673|HGNC:HGNC:6358|Ensembl:ENSG00000129451|HPRD:04054|Vega:OTTHUMG00000182916
23281	0.419673	0.0382318	0.0405344	0.0177076	0.456821	1.03942	0.00988449	-1.30491	0.0738552	-1.13028	0.0276763	1.20001	MTUS2	microtubule associated tumor suppressor candidate 2	13	protein-coding	CAZIP|ICIS|KIAA0774|TIP150	HGNC:HGNC:20595|Ensembl:ENSG00000132938|HPRD:11108|Vega:OTTHUMG00000016657
101927735	0.207292	0.248756	0.0513694	0.0120529	0.0649112	1.11004	0.0165208	-1.19512	0.0719638	-1.10502	0.0154227	1.20056	LOC101927735	uncharacterized LOC101927735	12	ncRNA	-	Ensembl:ENSG00000256699
100507458	0.00169257	0.0295441	0.00567215	0.131538	0.280059	1.04004	0.0242084	1.13456	0.00280259	1.31232	0.0084971	1.20299	ZNF213-AS1	ZNF213 antisense RNA 1 (head to head)	16	ncRNA	-	HGNC:HGNC:50505
81620	0.0385317	0.0241685	0.763034	0.296881	0.126503	-1.12159	0.0302845	-1.23623	0.206171	1.09182	0.0427893	1.20342	CDT1	chromatin licensing and DNA replication factor 1	16	protein-coding	DUP|RIS2	MIM:605525|HGNC:HGNC:24576|Ensembl:ENSG00000167513|HPRD:06900|Vega:OTTHUMG00000173467
494514	0.199502	0.0200937	0.771526	0.0580126	0.35576	-1.06441	0.0129658	-1.35655	0.409482	-1.05633	0.0465719	1.20651	TYMSOS	TYMS opposite strand	18	protein-coding	C18orf56	HGNC:HGNC:29553|HPRD:18668
554282	0.811756	0.0181809	0.022138	0.0212487	0.863663	-1.01065	0.00750783	-1.44243	0.0597639	-1.1823	0.0449543	1.20718	FAM72C	family with sequence similarity 72, member C	1	protein-coding	-	HGNC:HGNC:30602|Ensembl:ENSG00000263513|Vega:OTTHUMG00000041029
392490	0.0727148	0.029879	0.136726	0.0399629	0.786387	-1.0132	0.0136571	-1.26001	0.62575	-1.02426	0.0219708	1.21415	FLJ44635	TPT1-like protein	X	protein-coding	-	HPRD:13491
2948	0.657614	0.00869749	0.000839454	0.0272788	0.234682	-1.09524	0.00552828	-1.55501	0.0869035	-1.16648	0.0491935	1.21716	GSTM4	glutathione S-transferase mu 4	1	protein-coding	GSTM4-4|GTM4	MIM:138333|HGNC:HGNC:4636|Ensembl:ENSG00000168765|HPRD:00706|Vega:OTTHUMG00000011642
388780	0.174825	0.0290585	0.207021	0.0184702	0.64029	1.02269	0.00886867	-1.30217	0.132125	-1.09309	0.0197901	1.21829	LOC388780	uncharacterized LOC388780	20	protein-coding	-	-
221188	0.0756903	0.0713616	0.377282	0.0198356	0.289501	1.05118	0.0141324	-1.22211	0.274826	-1.05319	0.0145105	1.21977	ADGRG5	adhesion G protein-coupled receptor G5	16	protein-coding	GPR114|PGR27	HGNC:HGNC:19010|Ensembl:ENSG00000159618|HPRD:17056|Vega:OTTHUMG00000133461
10161	0.00395956	0.0131078	0.00726829	0.0038504	0.136442	1.0357	0.00245989	-1.17958	0.959274	-1.00096	0.00141744	1.22052	LPAR6	lysophosphatidic acid receptor 6	13	protein-coding	ARWH1|HYPT8|LAH3|P2RY5|P2Y5	MIM:609239|HGNC:HGNC:15520|Ensembl:ENSG00000139679|HPRD:16465|Vega:OTTHUMG00000016895
6355	0.769082	0.0494183	0.0835153	0.0135332	0.244532	1.08626	0.00942224	-1.40766	0.0292905	-1.25277	0.0401225	1.22057	CCL8	chemokine (C-C motif) ligand 8	17	protein-coding	HC14|MCP-2|MCP2|SCYA10|SCYA8	MIM:602283|HGNC:HGNC:10635|Ensembl:ENSG00000108700|HPRD:03791|Vega:OTTHUMG00000132883
79575	0.167993	0.141604	0.903403	0.0409939	0.376478	1.05719	0.0311377	-1.22903	0.330572	-1.06417	0.0338535	1.22097	ABHD8	abhydrolase domain containing 8	19	protein-coding	-	HGNC:HGNC:23759|Ensembl:ENSG00000127220|HPRD:12409|Vega:OTTHUMG00000182663
150051	0.0166053	0.0250422	0.0166698	0.136971	0.224738	-1.06573	0.0220563	-1.20056	0.137696	1.08764	0.0165842	1.22524	LOC150051	homeobox protein cut-like 1	21	unknown	-	Ensembl:ENSG00000237594
83394	0.270789	0.199892	0.100927	0.00875201	0.0503987	1.13226	0.0118958	-1.23978	0.0431451	-1.14144	0.0132286	1.22981	PITPNM3	PITPNM family member 3	17	protein-coding	ACKR6|CORD5|NIR1|RDGBA3	MIM:608921|HGNC:HGNC:21043|Ensembl:ENSG00000091622|HPRD:07498|Vega:OTTHUMG00000102039
2861	0.284084	0.2063	0.495819	0.048179	0.334221	1.07699	0.0418013	-1.2474	0.265741	-1.09217	0.0491508	1.23007	GPR37	G protein-coupled receptor 37 (endothelin receptor type B-like)	7	protein-coding	EDNRBL|PAELR|hET(B)R-LP	MIM:602583|HGNC:HGNC:4494|HPRD:03992
6782	0.000255153	0.0198798	0.000618565	0.012562	0.597903	1.00681	0.00592828	-1.08451	0.00176246	1.13108	0.000357417	1.23503	HSPA13	heat shock protein 70kDa family, member 13	21	protein-coding	STCH	MIM:601100|HGNC:HGNC:11375|Ensembl:ENSG00000155304|HPRD:03061|Vega:OTTHUMG00000074261
170591	0.758735	0.0670595	0.186914	0.0175963	0.262426	1.0843	0.0127319	-1.37019	0.0521252	-1.20196	0.0366521	1.23606	S100Z	S100 calcium binding protein Z	5	protein-coding	Gm625|S100-zeta	MIM:610103|HGNC:HGNC:30367|Ensembl:ENSG00000171643|HPRD:15291|Vega:OTTHUMG00000162441
84215	0.0043631	0.0359068	0.11088	0.356291	0.169666	-1.06307	0.0444414	-1.12012	0.0176415	1.17541	0.0080994	1.23848	ZNF541	zinc finger protein 541	19	protein-coding	-	HGNC:HGNC:25294|Ensembl:ENSG00000118156|HPRD:10337|Vega:OTTHUMG00000141262
79818	0.000209055	0.0084257	0.0133963	0.00253085	0.107385	-1.05816	0.00158591	1.31604	0.00020189	1.73308	0.00308698	1.24451	ZNF552	zinc finger protein 552	19	protein-coding	-	HGNC:HGNC:26135|Ensembl:ENSG00000178935|HPRD:15835|Vega:OTTHUMG00000183478
9547	0.0467215	0.0567232	0.34716	0.225224	0.367173	-1.07086	0.0488561	-1.23075	0.304188	1.0832	0.0427746	1.24493	CXCL14	chemokine (C-X-C motif) ligand 14	5	protein-coding	BMAC|BRAK|KEC|KS1|MIP-2g|MIP2G|NJAC|SCYB14	MIM:604186|HGNC:HGNC:10640|Ensembl:ENSG00000145824|HPRD:16049|Vega:OTTHUMG00000129139
105377774	0.085373	0.133677	0.0386005	0.0390711	0.374551	1.05482	0.0293367	-1.22328	0.536684	-1.03632	0.023508	1.24511	LOC105377774	uncharacterized LOC105377774	8	protein-coding	-	-
1277	0.0368109	0.0415515	0.771821	0.0275937	0.703067	1.01739	0.0133201	-1.24175	0.78354	-1.01242	0.01252	1.24785	COL1A1	collagen, type I, alpha 1	17	protein-coding	EDSC|OI1|OI2|OI3|OI4	MIM:120150|HGNC:HGNC:2197|Ensembl:ENSG00000108821|HPRD:00362|Vega:OTTHUMG00000148674
3291	0.0163527	0.0579801	0.360276	0.075739	0.833518	-1.00972	0.0279355	-1.18422	0.214271	1.06858	0.0128026	1.25325	HSD11B2	hydroxysteroid (11-beta) dehydrogenase 2	16	protein-coding	AME|AME1|HSD11K|HSD2|SDR9C3	MIM:614232|HGNC:HGNC:5209|Ensembl:ENSG00000176387|HPRD:01958|Vega:OTTHUMG00000137507
1896	0.0201252	0.0254223	0.529396	0.731167	0.0758249	-1.19482	0.0492838	-1.2381	0.060674	1.21643	0.0403462	1.2605	EDA	ectodysplasin A	X	protein-coding	ECTD1|ED1|ED1-A1|ED1-A2|EDA-A1|EDA-A2|EDA1|EDA2|HED|HED1|ODT1|STHAGX1|XHED|XLHED	MIM:300451|HGNC:HGNC:3157|Ensembl:ENSG00000158813|HPRD:02347|Vega:OTTHUMG00000021764
915	0.000203283	0.184029	0.0229189	0.0482397	0.36395	-1.01892	0.0395008	1.06335	0.000380331	1.36916	0.00091223	1.26368	CD3D	CD3d molecule, delta (CD3-TCR complex)	11	protein-coding	CD3-DELTA|IMD19|T3D	MIM:186790|HGNC:HGNC:1673|Ensembl:ENSG00000167286|HPRD:01730|Vega:OTTHUMG00000166970
58476	0.109816	0.20826	0.0296526	0.0500293	0.344445	1.07224	0.0430917	-1.23437	0.55755	-1.04184	0.0311153	1.27039	TP53INP2	tumor protein p53 inducible nuclear protein 2	20	protein-coding	C20orf110|DOR|PINH|dJ1181N3.1	HGNC:HGNC:16104|Ensembl:ENSG00000078804|HPRD:15546|Vega:OTTHUMG00000032310
100287114	0.0108611	0.00143458	0.00507012	0.00175546	0.629024	-1.01116	0.000568297	-1.38229	0.0383419	-1.07606	0.00138968	1.27041	LINC00421	long intergenic non-protein coding RNA 421	13	ncRNA	-	HGNC:HGNC:42755|Ensembl:ENSG00000236834
100131825	0.0425077	0.2344	0.155832	0.0539799	0.340307	1.06139	0.0482153	-1.18548	0.838127	1.0118	0.0194994	1.2731	CADM3-AS1	CADM3 antisense RNA 1	1	ncRNA	-	HGNC:HGNC:40812
10164	0.119585	0.112614	0.319517	0.0707985	0.735149	1.02619	0.039014	-1.27752	0.704997	-1.02944	0.0403123	1.27349	CHST4	carbohydrate (N-acetylglucosamine 6-O) sulfotransferase 4	16	protein-coding	GST3|GlcNAc6ST2|HECGLCNAC6ST|LSST	HGNC:HGNC:1972|Ensembl:ENSG00000140835|HPRD:07477|Vega:OTTHUMG00000137592
23005	0.0896716	0.0404494	0.447587	0.0362394	0.920248	1.00616	0.015299	-1.32689	0.477273	-1.04677	0.0229977	1.27541	MAPKBP1	mitogen-activated protein kinase binding protein 1	15	protein-coding	JNKBP-1	HGNC:HGNC:29536|Ensembl:ENSG00000137802|HPRD:17465|Vega:OTTHUMG00000160227
340357	0.0211214	0.0193447	0.456853	0.0128539	0.636654	1.01904	0.00592511	-1.2878	0.574419	-1.02288	0.00618446	1.28297	LOC340357	uncharacterized LOC340357	8	ncRNA	-	Ensembl:ENSG00000254813
100129961	0.0340904	0.0113422	0.00975377	0.0406715	0.229998	-1.07906	0.0077473	-1.38239	0.871459	1.00896	0.0148344	1.29258	CCNT2-AS1	CCNT2 antisense RNA 1	2	ncRNA	-	HGNC:HGNC:40130
57597	0.00759363	0.0810428	0.000531716	0.00818672	0.0802102	1.07721	0.00820502	-1.1961	0.912602	1.00341	0.00290758	1.29285	BAHCC1	BAH domain and coiled-coil containing 1	17	protein-coding	BAHD2	HGNC:HGNC:29279|Ensembl:ENSG00000266074|Vega:OTTHUMG00000184171
7043	0.066766	0.0590606	0.0090923	0.132063	0.563864	-1.04977	0.0379907	-1.30589	0.626572	1.0414	0.0410216	1.29548	TGFB3	transforming growth factor, beta 3	14	protein-coding	ARVD|ARVD1|RNHF|TGF-beta3	MIM:190230|HGNC:HGNC:11769|HPRD:01829
55030	0.000463355	0.219547	0.00104622	0.0333363	0.218744	1.02887	0.03337	-1.07102	0.00271698	1.1839	0.000712845	1.3046	FBXO34	F-box protein 34	14	protein-coding	CGI-301|Fbx34	MIM:609104|HGNC:HGNC:20201|Ensembl:ENSG00000178974|HPRD:16442|Vega:OTTHUMG00000171033
729177	0.153994	0.0645699	0.693284	0.0724846	0.927864	-1.00828	0.0290114	-1.39198	0.601258	-1.05001	0.0469223	1.31481	NBAT1	neuroblastoma associated transcript 1	6	ncRNA	CASC14|NBAT-1	MIM:616206|HGNC:HGNC:49075|Ensembl:ENSG00000260455
170371	1.03003e-05	0.000530346	0.000743763	0.000298548	0.0950472	-1.02364	0.000139572	1.27486	1.2533e-05	1.72135	9.42496e-05	1.31905	C10orf128	chromosome 10 open reading frame 128	10	protein-coding	-	HGNC:HGNC:27274|Ensembl:ENSG00000204161|Vega:OTTHUMG00000018188
386684	0.0391235	0.347289	0.411166	0.0392358	0.188685	1.09993	0.0468764	-1.20156	0.997929	1.00016	0.0156932	1.32184	KRTAP12-4	keratin associated protein 12-4	21	protein-coding	KRTAP12.4	HGNC:HGNC:20532|Ensembl:ENSG00000212933|HPRD:11200|Vega:OTTHUMG00000057633
6948	0.0522703	0.115155	0.0693911	0.0948281	0.890319	1.01082	0.0470803	-1.26383	0.648962	1.03684	0.0296164	1.32457	TCN2	transcobalamin II	22	protein-coding	D22S676|D22S750|II|TC|TC II|TC-2|TC2|TCII	MIM:613441|HGNC:HGNC:11653|Ensembl:ENSG00000185339|HPRD:02037|Vega:OTTHUMG00000151095
4887	0.0741376	0.1375	0.632015	0.032172	0.297482	1.08014	0.0261591	-1.28613	0.494125	-1.04874	0.0194628	1.32465	NPY2R	neuropeptide Y receptor Y2	4	protein-coding	NPY2-R	MIM:162642|HGNC:HGNC:7957|Ensembl:ENSG00000185149|HPRD:01216|Vega:OTTHUMG00000161485
101929760	0.534562	0.169606	0.980823	0.0213114	0.159412	1.15527	0.0216466	-1.40724	0.0775846	-1.2271	0.0359831	1.32487	PIK3IP1-AS1	PIK3IP1 antisense RNA 1 (head to head)	22	ncRNA	-	HGNC:HGNC:41072|Ensembl:ENSG00000228839
2299	0.110274	0.146001	0.862583	0.0441845	0.396879	1.07296	0.0332005	-1.30681	0.493578	-1.0571	0.0288537	1.32641	FOXI1	forkhead box I1	5	protein-coding	FKH10|FKHL10|FREAC-6|FREAC6|HFH-3|HFH3	MIM:601093|HGNC:HGNC:3815|Ensembl:ENSG00000168269|HPRD:03057|Vega:OTTHUMG00000130436
256892	0.0215652	0.0722796	0.449901	0.159221	0.585828	-1.04065	0.0476916	-1.23668	0.169007	1.12537	0.021244	1.33736	OR51F1	olfactory receptor, family 51, subfamily F, member 1 (gene/pseudogene)	11	protein-coding	OR11-21|OR51F1P	HGNC:HGNC:15196|Ensembl:ENSG00000188069|Ensembl:ENSG00000280021|HPRD:17737|Vega:OTTHUMG00000066503
345193	0.217488	0.170918	0.249161	0.0346544	0.273419	1.11408	0.0304694	-1.36725	0.229465	-1.12922	0.0341438	1.34891	LRIT3	leucine-rich repeat, immunoglobulin-like and transmembrane domains 3	4	protein-coding	CSNB1F|FIGLER4	MIM:615004|HGNC:HGNC:24783|Ensembl:ENSG00000183423|HPRD:13495|Vega:OTTHUMG00000132043
441151	0.106077	0.074938	0.519979	0.0287993	0.433458	1.06418	0.0182763	-1.38221	0.323027	-1.08476	0.0215416	1.35598	TMEM151B	transmembrane protein 151B	6	protein-coding	C6orf137|TMEM193|bA444E17.5	HGNC:HGNC:21315|Ensembl:ENSG00000178233|Vega:OTTHUMG00000014765
7091	0.000306048	0.016751	0.00141785	0.441252	0.0677458	1.06803	0.0270454	1.0999	0.000750435	1.39721	0.000985526	1.35672	TLE4	transducin-like enhancer of split 4	9	protein-coding	BCE-1|BCE1|E(spI)|ESG|ESG4|GRG4|Grg-4	MIM:605132|HGNC:HGNC:11840|Ensembl:ENSG00000106829
51063	0.00787622	0.0497243	0.36281	0.0556777	0.924624	-1.00479	0.0216567	-1.22741	0.100998	1.11504	0.00693678	1.36209	CALHM2	calcium homeostasis modulator 2	10	protein-coding	FAM26B	MIM:612235|HGNC:HGNC:23493|Ensembl:ENSG00000138172|HPRD:13301|Vega:OTTHUMG00000018990
59271	0.000747151	0.0538399	0.592995	0.0209804	0.403056	-1.04442	0.0128604	1.26977	0.000931441	1.80836	0.00616139	1.36359	EVA1C	eva-1 homolog C (C. elegans)	21	protein-coding	B18|B19|C21orf63|C21orf64|FAM176C|PRED34|SUE21	HGNC:HGNC:13239|Ensembl:ENSG00000166979|HPRD:10760|Vega:OTTHUMG00000064922
23060	0.000871598	0.0516404	0.00938822	0.0947386	0.64254	1.0207	0.0293852	1.16936	0.00149435	1.56731	0.00427968	1.36806	ZNF609	zinc finger protein 609	15	protein-coding	-	HGNC:HGNC:29003|Ensembl:ENSG00000180357|HPRD:18754|Vega:OTTHUMG00000172370
246778	0.0488648	0.0760577	0.915364	0.0203178	0.282058	1.07886	0.0147684	-1.34253	0.425216	-1.05487	0.0120504	1.37307	IL27	interleukin 27	16	protein-coding	IL-27|IL-27A|IL27A|IL27p28|IL30|p28	MIM:608273|HGNC:HGNC:19157|Ensembl:ENSG00000197272|HPRD:16307|Vega:OTTHUMG00000097023
26060	0.000276706	0.0134282	0.0401802	0.170737	0.0919328	1.06337	0.0155306	1.13332	0.000600521	1.47032	0.00102573	1.37958	APPL1	adaptor protein, phosphotyrosine interaction, PH domain and leucine zipper containing 1	3	protein-coding	APPL|DIP13alpha	MIM:604299|HGNC:HGNC:24035|Ensembl:ENSG00000157500|HPRD:05053|Vega:OTTHUMG00000133756
283848	0.778718	0.185027	0.0554796	0.0198611	0.138379	1.21087	0.0213565	-1.52567	0.0575868	-1.33132	0.0413454	1.38763	CES4A	carboxylesterase 4A	16	protein-coding	CES6|CES8	HGNC:HGNC:26741|Ensembl:ENSG00000172824|HPRD:07116|Vega:OTTHUMG00000167866
2063	0.00862451	0.0351203	0.467989	0.106373	0.401321	-1.05512	0.0245104	-1.26045	0.0715262	1.16248	0.00940718	1.3887	NR2F6	nuclear receptor subfamily 2, group F, member 6	19	protein-coding	EAR-2|EAR2|ERBAL2	MIM:132880|HGNC:HGNC:7977|HPRD:00583
6339	0.248995	0.119762	0.191873	0.0374461	0.390587	1.10202	0.0270521	-1.48196	0.226186	-1.15878	0.0384778	1.40937	SCNN1D	sodium channel, non voltage gated 1 delta subunit	1	protein-coding	ENaCd|ENaCdelta|SCNED|dNaCh	MIM:601328|HGNC:HGNC:10601|Ensembl:ENSG00000162572|HPRD:03209|Vega:OTTHUMG00000002081
23361	0.102826	0.1881	0.29131	0.0346317	0.254595	1.12116	0.0318658	-1.3631	0.406413	-1.08156	0.023897	1.41301	ZNF629	zinc finger protein 629	16	protein-coding	ZNF|ZNF65	HGNC:HGNC:29008|Ensembl:ENSG00000102870|Vega:OTTHUMG00000176905
54578	0.0119723	0.0104308	0.195505	0.160255	0.0704388	-1.20288	0.0125656	-1.43452	0.0832842	1.18717	0.0139241	1.41578	UGT1A6	UDP glucuronosyltransferase 1 family, polypeptide A6	2	protein-coding	GNT1|HLUGP|HLUGP1|UDPGT|UDPGT 1-6|UGT1|UGT1A6S|UGT1F	MIM:606431|HGNC:HGNC:12538|Ensembl:ENSG00000167165|HPRD:07071|Vega:OTTHUMG00000059122
3615	0.00144075	0.0293135	0.162904	0.456551	0.117716	1.10849	0.0430153	1.17358	0.00321963	1.50781	0.00496326	1.42418	IMPDH2	IMP (inosine 5-monophosphate) dehydrogenase 2	3	protein-coding	IMPD2|IMPDH-II	MIM:146691|HGNC:HGNC:6053|Ensembl:ENSG00000178035|HPRD:00895|Vega:OTTHUMG00000156771
407017	0.0685423	0.192173	0.402664	0.00954896	0.0570797	1.19373	0.0125495	-1.37226	0.112278	-1.13986	0.00857078	1.43711	MIR26B	microRNA 26b	2	ncRNA	MIRN26B|hsa-mir-26b|miR-26b	MIM:612152|HGNC:HGNC:31612|miRBase:MI0000084
474344	0.00209047	0.0424699	0.910669	0.177372	0.329147	1.07489	0.0356029	1.25418	0.00359334	1.68058	0.00984743	1.44032	GIMAP6	GTPase, IMAP family member 6	7	protein-coding	IAN-2|IAN-6|IAN2|IAN6	HGNC:HGNC:21918|Ensembl:ENSG00000133561|HPRD:13576|Vega:OTTHUMG00000159137
91584	0.117123	0.316921	0.090048	0.0122005	0.0577152	1.22742	0.0182917	-1.37806	0.104682	-1.17043	0.0125185	1.44516	PLXNA4	plexin A4	7	protein-coding	FAYV2820|PLEXA4|PLXNA4A|PLXNA4B|PRO34003	MIM:604280|HGNC:HGNC:9102|Ensembl:ENSG00000221866|HPRD:10901|Vega:OTTHUMG00000155108
5315	0.00139161	0.0834938	0.165697	0.0841876	0.995071	1.0004	0.0365491	1.23925	0.00214611	1.80906	0.00782999	1.46038	PKM	pyruvate kinase, muscle	15	protein-coding	CTHBP|HEL-S-30|OIP3|PK3|PKM2|TCB|THBP1	MIM:179050|HGNC:HGNC:9021|Ensembl:ENSG00000067225|HPRD:01529|Vega:OTTHUMG00000172709
406901	0.0184864	0.023554	0.481801	0.0348556	0.702037	-1.02745	0.011141	-1.43533	0.530847	1.04648	0.00969837	1.46191	MIR107	microRNA 107	10	ncRNA	MIRN107|miR-107	MIM:613189|HGNC:HGNC:31496|Ensembl:ENSG00000198997|miRBase:MI0000114
101927914	0.0163632	0.0607102	0.037914	0.115818	0.636159	-1.04061	0.0360591	-1.31687	0.15273	1.15561	0.0153186	1.46241	LOC101927914	uncharacterized LOC101927914	7	ncRNA	-	Ensembl:ENSG00000234210
400058	0.187359	0.741798	0.177136	0.0230555	0.0684613	1.28797	0.0457247	-1.34909	0.162804	-1.18184	0.0239	1.47024	MKRN9P	makorin ring finger protein 9, pseudogene	12	pseudo	MKRN5|MKRN9|MKRNP6|RNF65|ZNF127L3	HGNC:HGNC:7116
1572	0.0268687	0.0603749	0.269212	0.14232	0.544105	-1.06441	0.0400673	-1.37494	0.236705	1.14449	0.0235412	1.47839	CYP2F1	cytochrome P450, family 2, subfamily F, polypeptide 1	19	protein-coding	C2F1|CYP2F	MIM:124070|HGNC:HGNC:2632|Ensembl:ENSG00000197446|HPRD:00490|Vega:OTTHUMG00000167412
55760	0.00563512	0.0666815	0.0169584	0.170976	0.519634	-1.04644	0.0470536	-1.2258	0.0322688	1.26669	0.00799765	1.4838	DHX32	DEAH (Asp-Glu-Ala-His) box polypeptide 32	10	protein-coding	DDX32|DHLP1	MIM:607960|HGNC:HGNC:16717|Ensembl:ENSG00000089876|HPRD:06411|Vega:OTTHUMG00000019238
9915	0.0149921	0.0128667	0.503938	0.109235	0.117654	-1.18204	0.0126486	-1.51048	0.142922	1.16371	0.0140742	1.48705	ARNT2	aryl-hydrocarbon receptor nuclear translocator 2	15	protein-coding	WEDAS|bHLHe1	MIM:606036|HGNC:HGNC:16876|Ensembl:ENSG00000172379|Vega:OTTHUMG00000165478
390874	0.421493	0.0494492	0.83761	0.028136	0.612783	1.07437	0.0147038	-1.91137	0.118819	-1.31797	0.0400466	1.55809	ONECUT3	one cut homeobox 3	19	protein-coding	OC3	MIM:611294|HGNC:HGNC:13399
220359	0.03531	0.0746328	0.0551497	0.145925	0.639563	-1.06207	0.0464168	-1.4631	0.314401	1.15011	0.0286268	1.58438	TIGD3	tigger transposable element derived 3	11	protein-coding	-	HGNC:HGNC:18334|Ensembl:ENSG00000173825|HPRD:18187|Vega:OTTHUMG00000165986
104326051	0.10782	0.0882199	0.323674	0.0593646	0.76132	1.04265	0.030758	-1.62339	0.65785	-1.06343	0.0342406	1.59166	MAFA-AS1	MAFA antisense RNA 1	8	ncRNA	TCONS_00014882	HGNC:HGNC:51203|Ensembl:ENSG00000254338
101928323	0.0589426	0.00906537	0.543911	0.0124258	0.679391	-1.03881	0.00393584	-1.96632	0.184127	-1.15434	0.00961637	1.63978	LOC101928323	uncharacterized LOC101928323	3	ncRNA	-	-
6282	0.000211519	0.329518	0.00866321	0.036295	0.180741	-1.07177	0.0431046	1.14434	0.000376026	2.04789	0.00101707	1.66974	S100A11	S100 calcium binding protein A11	1	protein-coding	HEL-S-43|MLN70|S100C	MIM:603114|HGNC:HGNC:10488|Ensembl:ENSG00000163191|HPRD:04385|Vega:OTTHUMG00000013069
51561	0.0103168	0.128439	0.461146	0.027589	0.264006	1.10943	0.022873	-1.38707	0.303229	1.09847	0.0061628	1.69039	IL23A	interleukin 23, alpha subunit p19	12	protein-coding	IL-23|IL-23A|IL23P19|P19|SGRF	MIM:605580|HGNC:HGNC:15488|Ensembl:ENSG00000110944|HPRD:12026|Vega:OTTHUMG00000187402
340527	0.00288704	0.0398871	0.0562974	0.216504	0.266659	-1.10419	0.0375937	-1.29669	0.0133386	1.46739	0.00495994	1.72322	NHSL2	NHS-like 2	X	protein-coding	-	HGNC:HGNC:33737|Ensembl:ENSG00000204131|HPRD:15001|Vega:OTTHUMG00000021807
730091	0.00710652	0.00841206	0.13193	0.00559842	0.547967	1.03883	0.00250487	-1.70522	0.711977	-1.02317	0.00230756	1.73131	LINC00886	long intergenic non-protein coding RNA 886	3	ncRNA	-	HGNC:HGNC:48572|Ensembl:ENSG00000240875
114804	0.00169086	0.671037	0.0117033	0.019042	0.0606045	1.16659	0.0367269	-1.20789	0.0220555	1.25811	0.00164488	1.77281	RNF157	ring finger protein 157	17	protein-coding	-	HGNC:HGNC:29402|Ensembl:ENSG00000141576|HPRD:15259|Vega:OTTHUMG00000132627
100131138	0.0457767	0.0391841	0.222644	0.123794	0.398981	-1.16437	0.0283094	-1.85533	0.466854	1.13764	0.0312766	1.81273	LINC01405	long intergenic non-protein coding RNA 1405	12	ncRNA	-	HGNC:HGNC:50688|Ensembl:ENSG00000185847
353088	0.00225781	0.00835379	0.00117656	0.0398971	0.148009	-1.13217	0.00632329	-1.55252	0.0209199	1.33114	0.00255507	1.82536	ZNF429	zinc finger protein 429	19	protein-coding	-	HGNC:HGNC:20817|Ensembl:ENSG00000197013|HPRD:18342|Vega:OTTHUMG00000182848
843	5.42053e-05	0.036499	0.0114042	0.0505516	0.775092	1.00869	0.0172764	1.14188	0.000117429	2.08453	0.000204055	1.84138	CASP10	caspase 10, apoptosis-related cysteine peptidase	2	protein-coding	ALPS2|FLICE2|MCH4	MIM:601762|HGNC:HGNC:1500|Ensembl:ENSG00000003400|HPRD:03458|Vega:OTTHUMG00000132818
3800	0.00155116	0.0700842	0.643513	0.0520023	0.81034	-1.03323	0.0251549	1.68222	0.00207343	3.5234	0.0109154	2.02713	KIF5C	kinesin family member 5C	2	protein-coding	CDCBM2|KINN|NKHC|NKHC-2|NKHC2	MIM:604593|HGNC:HGNC:6325|Ensembl:ENSG00000168280|Vega:OTTHUMG00000153779
80108	0.0108793	0.356987	0.0895919	0.0177833	0.081393	1.30385	0.0258968	-1.5264	0.559575	1.06946	0.00518247	2.12843	ZFP2	ZFP2 zinc finger protein	5	protein-coding	ZNF751	HGNC:HGNC:26138|Ensembl:ENSG00000198939|HPRD:08639|Vega:OTTHUMG00000130885
3299	0.0446819	0.124789	0.697981	0.0812761	0.760407	1.06302	0.0448926	-1.83755	0.635242	1.10106	0.0248691	2.15074	HSF4	heat shock transcription factor 4	16	protein-coding	CTM|CTRCT5	MIM:602438|HGNC:HGNC:5227|Ensembl:ENSG00000102878|HPRD:03896
10410	0.00229879	0.11416	0.0048949	0.0291816	0.308957	1.10398	0.0224841	-1.42171	0.026197	1.39396	0.00234679	2.18788	IFITM3	interferon induced transmembrane protein 3	11	protein-coding	1-8U|DSPA2b|IP15	MIM:605579|HGNC:HGNC:5414|Ensembl:ENSG00000142089|HPRD:05719|Vega:OTTHUMG00000165542
100616156	0.246072	0.414483	0.301226	0.0287367	0.122691	1.60299	0.0403805	-2.15434	0.172397	-1.48401	0.0316284	2.32707	MIR1273F	microRNA 1273f	1	ncRNA	-	HGNC:HGNC:41733|Ensembl:ENSG00000264834|miRBase:MI0018002
120103	1.42669e-05	0.107398	0.0564757	0.0554414	0.622097	1.01192	0.0327698	-1.08488	4.80235e-05	2.16854	3.41513e-05	2.38063	SLC36A4	solute carrier family 36 (proton/amino acid symporter), member 4	11	protein-coding	PAT4	MIM:613760|HGNC:HGNC:19660|Ensembl:ENSG00000180773|HPRD:15379|Vega:OTTHUMG00000167368
139716	0.00107503	0.0457756	0.577709	0.250546	0.276145	1.20373	0.0444847	1.59347	0.00217765	3.99611	0.00420712	3.01873	GAB3	GRB2-associated binding protein 3	X	protein-coding	-	MIM:300482|HGNC:HGNC:17515|Ensembl:ENSG00000160219|HPRD:06571|Vega:OTTHUMG00000024245
6972	0.000683877	0.106814	0.381407	0.0142596	0.136365	1.20709	0.0134699	-1.62983	0.00663042	1.87499	0.000785078	3.68877	TRGJP2	T cell receptor gamma joining P2	7	other	JP2|TCRGJP2	HGNC:HGNC:12281|IMGT/GENE-DB:TRGJP2
10666	4.70716e-06	0.315575	0.0570312	0.0333817	0.170796	-1.05922	0.039669	1.11859	1.15566e-05	6.3365	1.54268e-05	5.34797	CD226	CD226 molecule	18	protein-coding	DNAM-1|DNAM1|PTA1|TLiSA1	MIM:605397|HGNC:HGNC:16961|Ensembl:ENSG00000150637|HPRD:09252|Vega:OTTHUMG00000132809
828	0.0296514	0.0199367	0.466021	0.603964	0.0675142	-1.13498	0.0361697	-1.17761	0.0995061	1.11231	0.0502546	1.15408	CAPS	calcyphosine	19	protein-coding	CAPS1	MIM:114212|HGNC:HGNC:1487|Ensembl:ENSG00000105519|HPRD:00250
56903	0.735821	0.0453136	0.0626739	0.0262157	0.615517	1.03098	0.0135097	-1.33162	0.0777345	-1.15506	0.0507781	1.18857	PAPOLB	poly(A) polymerase beta (testis specific)	7	protein-coding	PAPT|TPAP	MIM:607436|HGNC:HGNC:15970|Ensembl:ENSG00000218823|HPRD:08467|Vega:OTTHUMG00000151759
414157	0.724936	0.0873552	0.341478	0.02695	0.351944	1.05352	0.0188518	-1.24623	0.080583	-1.13108	0.0515214	1.16078	C10orf62	chromosome 10 open reading frame 62	10	protein-coding	bA548K23.1	HGNC:HGNC:23294|Ensembl:ENSG00000203942|HPRD:16581|Vega:OTTHUMG00000018858
7702	0.41353	0.0765685	0.00287713	0.0419774	0.628666	-1.02009	0.0232319	1.17242	0.179216	1.06681	0.0539329	-1.12107	ZNF143	zinc finger protein 143	11	protein-coding	SBF|STAF|pHZ-1	MIM:603433|HGNC:HGNC:12928|Ensembl:ENSG00000166478|HPRD:04578|Vega:OTTHUMG00000149922
100302251	0.269418	0.199444	0.755479	0.0573425	0.405139	-1.10092	0.0462048	1.38674	0.326245	1.12353	0.054051	-1.35883	MIR1264	microRNA 1264	X	ncRNA	MIRN1264|hsa-mir-1264	HGNC:HGNC:35246|miRBase:MI0003758
28643	0.145628	0.12327	0.0445642	0.0963551	0.862473	1.01218	0.049419	-1.2278	0.776112	-1.02016	0.0543406	1.21819	TRAV38-2DV8	T cell receptor alpha variable 38-2/delta variable 8	14	other	TCRAV14S1|TRAV382DV8|hADV38S2	HGNC:HGNC:12138|IMGT/GENE-DB:TRAV38-2/DV8
750	0.00713304	0.012971	0.00671354	0.107686	0.120106	1.04366	0.012649	1.11232	0.00822064	1.13218	0.0555175	1.06229	GAS8-AS1	GAS8 antisense RNA 1	16	ncRNA	C16orf3	MIM:605179|HGNC:HGNC:1197|HPRD:05534
284297	0.109055	0.0449597	0.286501	0.138858	0.419684	-1.03849	0.0327496	-1.16471	0.868278	1.00733	0.0570381	1.12977	SSC5D	scavenger receptor cysteine rich family, 5 domains	19	protein-coding	-	HGNC:HGNC:26641|Ensembl:ENSG00000179954|HPRD:11444|Vega:OTTHUMG00000180855
160419	0.175475	0.1311	0.0605997	0.0885198	0.782718	-1.01771	0.0486126	1.20619	0.644435	1.03022	0.057234	-1.19155	C12orf50	chromosome 12 open reading frame 50	12	protein-coding	-	HGNC:HGNC:26665|Ensembl:ENSG00000165805|HPRD:08764|Vega:OTTHUMG00000169869
10487	0.0130309	0.0296296	0.280992	0.366237	0.137011	1.02948	0.038948	1.05199	0.0204089	1.06706	0.0574356	1.04423	CAP1	CAP, adenylate cyclase-associated protein 1 (yeast)	1	protein-coding	CAP|CAP1-PEN	HGNC:HGNC:20040|Ensembl:ENSG00000131236|HPRD:09869|Vega:OTTHUMG00000004493
28907	0.0583469	0.0347285	0.0504154	0.30107	0.183614	1.17865	0.0399296	1.39466	0.306483	-1.12456	0.0580234	-1.33066	IGKV5-2	immunoglobulin kappa variable 5-2	2	other	B2|IGKV52	HGNC:HGNC:5835|IMGT/GENE-DB:IGKV5-2
26059	0.909681	0.109799	0.215582	0.0225705	0.236134	1.14881	0.0186358	-1.5492	0.0510162	-1.34504	0.0585049	1.32319	ERC2	ELKS/RAB6-interacting/CAST family member 2	3	protein-coding	CAST|CAST1|ELKSL|SPBC110|Spc110	HGNC:HGNC:31922|Ensembl:ENSG00000187672|HPRD:10810|Vega:OTTHUMG00000158390
79160	0.173229	0.104455	0.196133	0.0938404	0.938578	1.00461	0.0442481	-1.20163	0.67953	-1.02535	0.0589661	1.17733	LOC79160	uncharacterized LOC79160	20	ncRNA	-	Ensembl:ENSG00000268941
137970	0.603408	0.228225	0.51779	0.0361517	0.231851	1.1447	0.0359926	-1.38845	0.120342	-1.21491	0.0589948	1.30821	UNC5D	unc-5 netrin receptor D	8	protein-coding	PRO34692|Unc5h4	MIM:616466|HGNC:HGNC:18634|Ensembl:ENSG00000156687|HPRD:11661|Vega:OTTHUMG00000157145
101927721	0.35264	0.0973697	0.114934	0.0533845	0.647938	-1.04728	0.0304164	1.42485	0.252136	1.13795	0.0592328	-1.31131	LOC101927721	uncharacterized LOC101927721	7	ncRNA	-	Ensembl:ENSG00000232301
644873	0.0130728	0.0295934	0.438025	0.346	0.141956	1.27607	0.0378719	1.54949	0.0200059	1.74858	0.0594074	1.44003	LINC01184	long intergenic non-protein coding RNA 1184	5	ncRNA	-	HGNC:HGNC:49565|Ensembl:ENSG00000245937
139760	0.356179	0.0771476	0.648197	0.0536205	0.773852	-1.01966	0.0269585	1.28585	0.251433	1.09176	0.0597413	-1.20094	GPR119	G protein-coupled receptor 119	X	protein-coding	GPCR2	MIM:300513|HGNC:HGNC:19060|Ensembl:ENSG00000147262|HPRD:06579|Vega:OTTHUMG00000022397
221301	0.0051989	0.000789942	0.000868373	0.00139964	0.180025	1.03018	0.000370828	1.3611	0.00090763	1.25618	0.0597466	-1.05178	FAM26D	family with sequence similarity 26, member D	6	protein-coding	C6orf78	HGNC:HGNC:21094|Ensembl:ENSG00000164451|HPRD:12899|Vega:OTTHUMG00000015443
201651	0.601455	0.0688007	0.419482	0.0176549	0.257579	-1.08217	0.0129044	1.35245	0.0325819	1.23831	0.0599869	-1.18191	AADACP1	arylacetamide deacetylase pseudogene 1	3	pseudo	-	HGNC:HGNC:50305|Ensembl:ENSG00000240602
55106	0.160775	0.045965	0.0107048	0.103971	0.537142	1.05261	0.0287056	1.33965	0.768005	1.02411	0.0602725	-1.24273	SLFN12	schlafen family member 12	17	protein-coding	SLFN3	MIM:614955|HGNC:HGNC:25500|Ensembl:ENSG00000172123|HPRD:08543|Vega:OTTHUMG00000132952
196475	0.36984	0.16705	0.461108	0.0530192	0.428604	-1.05309	0.0400385	1.21801	0.242305	1.08578	0.0604611	-1.18134	RMST	rhabdomyosarcoma 2 associated transcript (non-protein coding)	12	ncRNA	LINC00054|NCRMS|NCRNA00054	MIM:607045|HGNC:HGNC:29893|Ensembl:ENSG00000255794
146513	0.295329	0.11154	0.0500322	0.063197	0.676132	1.01723	0.0362227	-1.14362	0.334633	-1.04342	0.0607445	1.11492	LOC146513	uncharacterized LOC146513	16	ncRNA	-	Ensembl:ENSG00000268532
2169	0.615311	0.237085	0.72711	0.0378171	0.236528	-1.0603	0.0378422	1.15168	0.123916	1.08785	0.0618712	-1.1225	FABP2	fatty acid binding protein 2, intestinal	4	protein-coding	FABPI|I-FABP	MIM:134640|HGNC:HGNC:3556|Ensembl:ENSG00000145384|HPRD:00611|Vega:OTTHUMG00000132972
84970	0.511411	0.0863439	0.193073	0.0437053	0.593065	-1.0202	0.0253143	1.14968	0.161239	1.06408	0.0624097	-1.10227	C1orf94	chromosome 1 open reading frame 94	1	protein-coding	-	HGNC:HGNC:28250|Ensembl:ENSG00000142698|HPRD:11310|Vega:OTTHUMG00000004012
728858	0.168949	0.0154272	0.946473	0.107837	0.149625	-1.15134	0.0142802	-1.45618	0.763159	-1.02442	0.0634463	1.23461	C12orf71	chromosome 12 open reading frame 71	12	protein-coding	-	HGNC:HGNC:34452|Ensembl:ENSG00000214700|Vega:OTTHUMG00000169274
643236	0.0122004	0.00527837	0.736982	0.0024667	0.218558	-1.0222	0.00127761	1.18333	0.00180914	1.16134	0.0636678	-1.04156	TMEM72	transmembrane protein 72	10	protein-coding	C10orf127|KSP37	HGNC:HGNC:31658|Ensembl:ENSG00000187783|Vega:OTTHUMG00000018067
79798	0.585197	0.227752	0.451511	0.0407128	0.262607	1.09681	0.0390878	-1.26619	0.137477	-1.14483	0.063742	1.21307	ARMC5	armadillo repeat containing 5	16	protein-coding	AIMAH2	MIM:615549|HGNC:HGNC:25781|Ensembl:ENSG00000140691|HPRD:07809|Vega:OTTHUMG00000176618
100379251	0.466561	0.268438	0.156013	0.048085	0.27606	1.22701	0.0476854	-1.64819	0.188008	-1.29895	0.0638085	1.55692	NPPA-AS1	NPPA antisense RNA 1	1	ncRNA	NPPA-AS|NPPAAS	HGNC:HGNC:37635
9143	0.405843	0.127904	0.842303	0.053272	0.52606	1.08688	0.0350111	-1.53328	0.228135	-1.19233	0.0638098	1.39768	SYNGR3	synaptogyrin 3	16	protein-coding	-	MIM:603927|HGNC:HGNC:11501|Ensembl:ENSG00000127561|HPRD:06801|Vega:OTTHUMG00000128711
100316868	0.159284	0.0467876	0.198563	0.115802	0.502257	1.05448	0.0306599	1.30928	0.830148	1.01645	0.0640939	-1.22155	HOTTIP	HOXA distal transcript antisense RNA	7	ncRNA	HOXA-AS6|HOXA13-AS1|NCRNA00213	MIM:614060|HGNC:HGNC:37461
154386	0.0385009	0.0212673	0.00239165	0.643095	0.0692706	1.07422	0.0394473	1.09454	0.122244	-1.05667	0.0644368	-1.07665	LINC01600	long intergenic non-protein coding RNA 1600	6	ncRNA	C6orf195|bA145H9.2	HGNC:HGNC:21600|HPRD:12870
693222	0.269303	0.338863	0.146472	0.0124506	0.0569589	1.25742	0.0190799	-1.42047	0.0174637	-1.43712	0.0644608	1.24286	MIR637	microRNA 637	19	ncRNA	MIRN637|hsa-mir-637	HGNC:HGNC:32893|Ensembl:ENSG00000207733|miRBase:MI0003652
148252	0.571063	0.209742	0.381502	0.0423943	0.290442	1.11828	0.0386111	-1.36111	0.145233	-1.18637	0.0648924	1.28299	DIRAS1	DIRAS family, GTP-binding RAS-like 1	19	protein-coding	Di-Ras1|GBTS1|RIG	MIM:607862|HGNC:HGNC:19127|Ensembl:ENSG00000176490|HPRD:09710|Vega:OTTHUMG00000180439
102723427	0.00685861	0.0103267	0.0206893	0.0777662	0.113311	-1.04927	0.00949967	-1.1377	0.00712649	-1.15351	0.064906	-1.06385	LOC102723427	uncharacterized LOC102723427	7	ncRNA	-	Ensembl:ENSG00000225209
1002	0.0150334	0.0211428	0.363076	0.38396	0.0936818	-1.09774	0.0306443	-1.16016	0.0233515	-1.17909	0.0652786	-1.11566	CDH4	cadherin 4, type 1, R-cadherin (retinal)	20	protein-coding	CAD4|R-CAD|RCAD	MIM:603006|HGNC:HGNC:1763|Ensembl:ENSG00000179242|HPRD:04304|Vega:OTTHUMG00000032890
10507	0.00641464	0.177591	0.00580038	0.067299	0.509715	-1.04117	0.0483035	1.19067	0.00645331	1.44581	0.0653996	1.16627	SEMA4D	sema domain, immunoglobulin domain (Ig), transmembrane domain (TM) and short cytoplasmic domain, (semaphorin) 4D	9	protein-coding	C9orf164|CD100|M-sema-G|SEMAJ|coll-4	MIM:601866|HGNC:HGNC:10732|Ensembl:ENSG00000187764|HPRD:03520|Vega:OTTHUMG00000020185
347733	0.0791052	0.0573218	0.00744816	0.00704873	0.0841189	1.06876	0.00650053	-1.19424	0.0073117	-1.1857	0.0665874	1.07646	TUBB2B	tubulin, beta 2B class IIb	6	protein-coding	PMGYSA|bA506K6.1	MIM:612850|HGNC:HGNC:30829|Ensembl:ENSG00000137285|HPRD:14707|Vega:OTTHUMG00000014143
94032	0.670354	0.368291	0.751352	0.0394367	0.182267	-1.1602	0.0484719	1.31917	0.121442	1.20229	0.0673831	-1.27299	CAMK2N2	calcium/calmodulin-dependent protein kinase II inhibitor 2	3	protein-coding	CAM-KIIN|CAMKIIN	MIM:608721|HGNC:HGNC:24197|Ensembl:ENSG00000163888|HPRD:16377|Vega:OTTHUMG00000156821
27329	0.0716056	0.0214016	0.296394	0.305275	0.109057	-1.12709	0.0279553	-1.23618	0.366063	1.05788	0.0674923	1.16027	ANGPTL3	angiopoietin-like 3	1	protein-coding	ANG-5|ANGPT5|ANL3|FHBL2	MIM:604774|HGNC:HGNC:491|Ensembl:ENSG00000132855|HPRD:10381|Vega:OTTHUMG00000009146
164118	0.405031	0.106491	0.786408	0.0576122	0.647202	1.03732	0.0333998	-1.31024	0.245829	-1.10961	0.0675325	1.22488	TTC24	tetratricopeptide repeat domain 24	1	protein-coding	-	HGNC:HGNC:32348|Ensembl:ENSG00000187862|Vega:OTTHUMG00000033202
100507140	0.441075	0.0217657	0.274339	0.0167869	0.774094	1.02298	0.00727854	-1.6047	0.0270879	-1.34063	0.0679124	1.22448	LOC100507140	uncharacterized LOC100507140	2	ncRNA	-	Ensembl:ENSG00000237166
132332	0.704048	0.107647	0.671711	0.0385565	0.438526	1.0362	0.0261611	-1.17803	0.114891	-1.09189	0.0682035	1.11795	TMEM155	transmembrane protein 155	4	protein-coding	-	HGNC:HGNC:26418|Ensembl:ENSG00000164112|HPRD:08089|Vega:OTTHUMG00000133035
100874226	0.228494	0.028298	0.331398	0.0927321	0.35394	-1.08734	0.0200002	-1.41561	0.55836	-1.05154	0.0684072	1.23809	ARHGEF7-AS1	ARHGEF7 antisense RNA 1	13	ncRNA	-	HGNC:HGNC:39816
51015	0.464508	0.0702613	0.0480964	0.0534894	0.826898	-1.01826	0.0256026	1.36914	0.208418	1.12893	0.0689974	-1.23493	ISOC1	isochorismatase domain containing 1	5	protein-coding	CGI-111	HGNC:HGNC:24254|Ensembl:ENSG00000066583|Vega:OTTHUMG00000163144
84833	0.00351372	0.44549	0.0328377	0.0204301	0.0827799	-1.12559	0.0318975	1.19176	0.0027684	1.52412	0.0696241	1.13618	USMG5	up-regulated during skeletal muscle growth 5 homolog (mouse)	10	protein-coding	DAPIT|HCVFTP2|bA792D24.4	MIM:615204|HGNC:HGNC:30889|Ensembl:ENSG00000173915|HPRD:18277|Vega:OTTHUMG00000018984
337963	0.0693755	0.0408498	0.0717579	0.34136	0.198739	-1.12447	0.0478784	-1.26005	0.328798	1.08656	0.0702286	1.21758	KRTAP23-1	keratin associated protein 23-1	21	protein-coding	KAP23.1	HGNC:HGNC:18928|Ensembl:ENSG00000186980|HPRD:11217|Vega:OTTHUMG00000057792
6664	0.199768	0.00826919	0.0595682	0.109143	0.0666345	1.15627	0.00920793	1.36275	0.691214	1.02278	0.070423	-1.15232	SOX11	SRY (sex determining region Y)-box 11	2	protein-coding	MRD27	MIM:600898|HGNC:HGNC:11191|Ensembl:ENSG00000176887|HPRD:02940|Vega:OTTHUMG00000090333
56919	0.269062	0.0385121	0.0852666	0.0852049	0.52984	1.03285	0.0232784	1.21624	0.465221	1.03881	0.0708858	-1.13357	DHX33	DEAH (Asp-Glu-Ala-His) box polypeptide 33	17	protein-coding	DDX33	MIM:614405|HGNC:HGNC:16718|Ensembl:ENSG00000005100|HPRD:13143|Vega:OTTHUMG00000102041
23351	0.594138	0.256034	0.139014	0.0462497	0.274721	1.05528	0.0452984	-1.14306	0.153233	-1.07982	0.0711511	1.11708	KHNYN	KH and NYN domain containing	14	protein-coding	KIAA0323	HGNC:HGNC:20166|Ensembl:ENSG00000100441|HPRD:11076|Vega:OTTHUMG00000171312
101929504	0.787274	0.110988	0.171893	0.025153	0.266249	1.04546	0.0201252	-1.15929	0.0510677	-1.10842	0.0714645	1.09344	LOC101929504	uncharacterized LOC101929504	6	ncRNA	-	Ensembl:ENSG00000261039
2220	0.951838	0.0354578	0.910073	0.0319263	0.921084	1.0081	0.0133073	-1.48491	0.0774445	-1.21925	0.071583	1.22776	FCN2	ficolin (collagen/fibrinogen domain containing lectin) 2	9	protein-coding	EBP-37|FCNL|P35|ficolin-2	MIM:601624|HGNC:HGNC:3624|Ensembl:ENSG00000160339|HPRD:03376|Vega:OTTHUMG00000020892
27122	0.977021	0.44197	0.744728	0.0300983	0.123404	-1.13117	0.04321	1.21614	0.069362	1.17439	0.0719804	-1.17139	DKK3	dickkopf WNT signaling pathway inhibitor 3	11	protein-coding	REIC|RIG	MIM:605416|HGNC:HGNC:2893|Ensembl:ENSG00000050165|HPRD:05659|Vega:OTTHUMG00000165709
8614	0.799463	0.200985	0.4393	0.0257048	0.175278	1.12957	0.0266419	-1.32446	0.0525323	-1.23979	0.0721741	1.20671	STC2	stanniocalcin 2	5	protein-coding	STC-2|STCRP	MIM:603665|HGNC:HGNC:11374|Ensembl:ENSG00000113739|HPRD:04717|Vega:OTTHUMG00000130542
285045	0.559745	0.21843	0.170161	0.0493695	0.328409	1.06565	0.0437469	-1.20134	0.169756	-1.10325	0.0722736	1.1604	LINC00486	long intergenic non-protein coding RNA 486	2	ncRNA	-	HGNC:HGNC:42946|Ensembl:ENSG00000230876
101928708	0.354658	0.130824	0.0614614	0.0700996	0.656577	-1.02159	0.0420683	1.15976	0.323032	1.05259	0.0722774	-1.12561	LOC101928708	uncharacterized LOC101928708	16	ncRNA	-	Ensembl:ENSG00000261095
57570	0.80083	0.0756874	0.456825	0.0375919	0.570373	-1.03852	0.021614	1.30007	0.102286	1.14857	0.072665	-1.1755	TRMT5	tRNA methyltransferase 5	14	protein-coding	KIAA1393|TRM5	MIM:611023|HGNC:HGNC:23141|Ensembl:ENSG00000126814|HPRD:17213|Vega:OTTHUMG00000171294
10071	0.831419	0.214868	0.192906	0.0365338	0.244709	-1.14274	0.03523	1.40279	0.096939	1.24704	0.0727995	-1.28546	MUC12	mucin 12, cell surface associated	7	protein-coding	MUC-11|MUC-12|MUC11	MIM:604609|HGNC:HGNC:7510|Ensembl:ENSG00000205277|Vega:OTTHUMG00000157042
80271	0.0647868	0.0463584	0.000685834	0.0068292	0.0953719	-1.01779	0.00587223	1.05301	0.0066526	1.05069	0.0733505	-1.02004	ITPKC	inositol-trisphosphate 3-kinase C	19	protein-coding	IP3-3KC|IP3KC	MIM:606476|HGNC:HGNC:14897|Ensembl:ENSG00000086544|HPRD:09400|Vega:OTTHUMG00000182688
642968	0.553188	0.0351996	0.107685	0.0511334	0.742987	-1.01249	0.0170234	-1.18105	0.176815	-1.06262	0.0737549	1.09773	FAM163B	family with sequence similarity 163, member B	9	protein-coding	C9orf166	HGNC:HGNC:33277|Ensembl:ENSG00000196990
201501	0.563998	0.186506	0.159303	0.0215339	0.151065	-1.10742	0.0227143	1.25918	0.0372662	1.20995	0.0759197	-1.15248	ZBTB7C	zinc finger and BTB domain containing 7C	18	protein-coding	APM-1|APM1|ZBTB36|ZNF857C	MIM:616591|HGNC:HGNC:31700|Ensembl:ENSG00000184828|Vega:OTTHUMG00000180322
8314	0.0831897	0.0135609	0.650897	0.323956	0.064071	1.04521	0.0200721	1.07237	0.400235	-1.01518	0.0774601	-1.04156	BAP1	BRCA1 associated protein-1 (ubiquitin carboxy-terminal hydrolase)	3	protein-coding	HUCEP-13|UCHL2|hucep-6	MIM:603089|HGNC:HGNC:950|Ensembl:ENSG00000163930|HPRD:04366|Vega:OTTHUMG00000158392
101928322	0.604197	0.0934518	0.752662	0.0534267	0.668775	1.07553	0.0297809	-1.8257	0.172844	-1.31586	0.0805125	1.49225	LOC101928322	uncharacterized LOC101928322	10	ncRNA	-	Ensembl:ENSG00000270111
1240	0.223628	0.156264	0.833071	0.0138676	0.101138	1.10494	0.0153624	-1.23776	0.0176673	-1.22465	0.0810221	1.11677	CMKLR1	chemerin chemokine-like receptor 1	12	protein-coding	CHEMERINR|ChemR23|DEZ|RVER1	MIM:602351|HGNC:HGNC:2121|Ensembl:ENSG00000174600|HPRD:03829|Vega:OTTHUMG00000169576
5407	0.872916	0.505507	0.100775	0.0312109	0.117361	1.21848	0.0476137	-1.34217	0.0658474	-1.29318	0.0810628	1.26464	PNLIPRP1	pancreatic lipase-related protein 1	10	protein-coding	PLRP1	MIM:604422|HGNC:HGNC:9156|Ensembl:ENSG00000187021|HPRD:05109|Vega:OTTHUMG00000019109
728622	0.0997404	0.018588	0.839723	0.283798	0.0977763	1.14248	0.0243266	1.26662	0.510174	-1.04263	0.0812907	-1.15592	SKP1P2	S-phase kinase-associated protein 1 pseudogene 2	12	pseudo	SKP1B|p19B	MIM:601435|HGNC:HGNC:10900
116729	0.63065	0.171805	0.0410491	0.0523944	0.415031	1.03806	0.0403018	-1.14734	0.164632	-1.07515	0.0814407	1.10776	PPP1R27	protein phosphatase 1, regulatory subunit 27	17	protein-coding	DYSFIP1	HGNC:HGNC:16813|Ensembl:ENSG00000182676|HPRD:17334|Vega:OTTHUMG00000177916
6596	0.00820022	0.12396	0.0617034	0.079071	0.748458	-1.02962	0.0439836	1.32106	0.00814018	1.68521	0.0818061	1.23895	HLTF	helicase-like transcription factor	3	protein-coding	HIP116|HIP116A|HLTF1|RNF80|SMARCA3|SNF2L3|ZBU1	MIM:603257|HGNC:HGNC:11099|Ensembl:ENSG00000071794|HPRD:04461|Vega:OTTHUMG00000159534
100033428	0.0896058	0.0102307	0.075379	0.00881645	0.838129	-1.00671	0.00351974	1.28751	0.00897498	1.19993	0.0825882	-1.08018	SNORD116-16	small nucleolar RNA, C/D box 116-16	15	snoRNA	HBII-85-16	HGNC:HGNC:33082|Ensembl:ENSG00000207263
341676	0.473758	0.106787	0.367933	0.0671034	0.731858	1.02135	0.0366936	-1.22432	0.252895	-1.08253	0.082701	1.15513	NEK5	NIMA-related kinase 5	13	protein-coding	-	HGNC:HGNC:7748|Ensembl:ENSG00000197168|Vega:OTTHUMG00000016957
92211	0.18174	0.0991161	0.0039464	0.01271	0.124319	-1.07628	0.012067	1.20861	0.0152716	1.19003	0.0828317	-1.09309	CDHR1	cadherin-related family member 1	10	protein-coding	CORD15|PCDH21|PRCAD|RP65	MIM:609502|HGNC:HGNC:14550|Ensembl:ENSG00000148600|HPRD:15106|Vega:OTTHUMG00000018634
101929355	0.475444	0.665784	0.18999	0.0213399	0.068039	1.05804	0.0402978	-1.07255	0.0340536	-1.07771	0.083296	1.05298	LOC101929355	uncharacterized protein C17orf105-like	13	protein-coding	-	-
643365	0.697615	0.275537	0.923591	0.0502337	0.282834	1.12846	0.0498399	-1.34314	0.147207	-1.19713	0.0840475	1.2661	LINC00452	long intergenic non-protein coding RNA 452	13	protein-coding	LINC00453	HGNC:HGNC:42800
285908	0.364924	0.305792	0.0226611	0.0185788	0.0934425	1.44643	0.0250943	-1.88481	0.0270618	-1.85137	0.0842045	1.47255	LINC00174	long intergenic non-protein coding RNA 174	7	ncRNA	NCRNA00174	HGNC:HGNC:27788|Ensembl:ENSG00000179406|HPRD:14160
124404	0.313035	0.0646645	0.313778	0.0967956	0.761998	-1.01422	0.034025	-1.17123	0.465387	-1.03617	0.0843169	1.11449	SEPT12	septin 12	16	protein-coding	SPGF10	MIM:611562|HGNC:HGNC:26348|Ensembl:ENSG00000140623|HPRD:08061|Vega:OTTHUMG00000129481
100129464	0.721119	0.00347146	0.0507259	0.0283396	0.0507286	1.16319	0.00309665	1.52236	0.0535849	1.15928	0.0847961	-1.12896	LINC01546	long intergenic non-protein coding RNA 1546	X	ncRNA	CXorf28	HGNC:HGNC:27336|Ensembl:ENSG00000228459
143501	0.173897	0.0285137	0.191297	0.168348	0.22332	1.09913	0.026462	1.28709	0.983189	1.00141	0.0851368	-1.16936	C11orf40	chromosome 11 open reading frame 40	11	protein-coding	NOV1	HGNC:HGNC:23986|Ensembl:ENSG00000171987|HPRD:17643|Vega:OTTHUMG00000165345
400932	0.169346	0.0336745	0.111678	0.17345	0.262227	1.0742	0.0300858	1.22419	0.987588	-1.00088	0.0853132	-1.14063	LINC00898	long intergenic non-protein coding RNA 898	22	ncRNA	-	HGNC:HGNC:48581|Ensembl:ENSG00000205634|HPRD:17000
729085	0.31124	0.386015	0.416364	0.0172693	0.0754328	1.10724	0.02616	-1.16929	0.0238877	-1.1757	0.0853872	1.1012	FAM198A	family with sequence similarity 198, member A	3	protein-coding	C3orf41	HGNC:HGNC:24485|Ensembl:ENSG00000144649|Vega:OTTHUMG00000156449
103689915	0.892566	0.0345887	0.0751082	0.0338451	0.983688	1.00129	0.0135552	-1.35705	0.0717517	-1.17276	0.0857654	1.15864	DLEU1-AS1	DLEU1 antisense RNA 1	13	ncRNA	LINC01308	HGNC:HGNC:50496|Ensembl:ENSG00000229323
130367	0.0945287	0.0289298	0.179479	0.344648	0.139011	1.13393	0.0371574	1.25237	0.426805	-1.05925	0.0877479	-1.16988	SGPP2	sphingosine-1-phosphate phosphatase 2	2	protein-coding	SPP2	MIM:612827|HGNC:HGNC:19953|HPRD:18048
284294	0.308531	0.0294526	0.686881	0.104372	0.335776	-1.09339	0.0216923	-1.41049	0.499501	-1.06162	0.0880237	1.21514	LOC284294	uncharacterized LOC284294	18	ncRNA	-	Ensembl:ENSG00000267134
8751	0.0584752	0.0282022	0.550262	0.624101	0.0928205	1.20832	0.0491119	1.28277	0.183147	-1.14331	0.0881817	-1.21375	ADAM15	ADAM metallopeptidase domain 15	1	protein-coding	MDC15	MIM:605548|HGNC:HGNC:193|Ensembl:ENSG00000143537|HPRD:05674|Vega:OTTHUMG00000013898
27295	0.877589	0.130225	0.202299	0.0442153	0.433711	1.04811	0.0313766	-1.22086	0.110249	-1.12423	0.0889613	1.1382	PDLIM3	PDZ and LIM domain 3	4	protein-coding	ALP	MIM:605889|HGNC:HGNC:20767|Ensembl:ENSG00000154553|HPRD:08388|Vega:OTTHUMG00000160412
79660	0.0151209	0.0299797	0.0863501	0.224543	0.192151	1.07791	0.0312683	1.18714	0.018896	1.23056	0.0892834	1.11733	PPP1R3B	protein phosphatase 1, regulatory subunit 3B	8	protein-coding	GL|PPP1R4|PTG	MIM:610541|HGNC:HGNC:14942|Ensembl:ENSG00000173281|HPRD:17894|Vega:OTTHUMG00000129329
10520	0.486001	0.0992748	0.0502166	0.0735669	0.824437	1.01933	0.0372487	-1.32767	0.269454	-1.11287	0.0899055	1.21607	ZNF211	zinc finger protein 211	19	protein-coding	C2H2-25|CH2H2-25|ZNF-25|ZNFC25	MIM:601856|HGNC:HGNC:13003|Ensembl:ENSG00000121417|HPRD:03512|Vega:OTTHUMG00000168012
693212	0.398117	0.113241	0.115179	0.0879107	0.856095	-1.01503	0.0445744	1.2864	0.362727	1.08424	0.0907911	-1.20427	MIR627	microRNA 627	15	ncRNA	MIRN627|hsa-mir-627|mir-627	HGNC:HGNC:32883|Ensembl:ENSG00000207712|miRBase:MI0003641
8858	0.15923	0.0355789	0.118507	0.206128	0.24518	1.08711	0.0339066	1.24028	0.868171	-1.01052	0.0912588	-1.1529	PROZ	protein Z, vitamin K-dependent plasma glycoprotein	13	protein-coding	PZ	MIM:176895|HGNC:HGNC:9460|Ensembl:ENSG00000126231|HPRD:07182|Vega:OTTHUMG00000017376
25890	0.840031	0.357152	0.0459852	0.0347444	0.163853	-1.06553	0.0434087	1.12364	0.0702667	1.1001	0.0919244	-1.08833	ABI3BP	ABI family, member 3 (NESH) binding protein	3	protein-coding	NESHBP|TARSH	MIM:606279|HGNC:HGNC:17265|Ensembl:ENSG00000154175|HPRD:09380|Vega:OTTHUMG00000159094
51279	0.0628438	0.0226128	0.102904	0.619558	0.0752509	-1.28498	0.0407249	-1.38241	0.196353	1.16777	0.0928294	1.25631	C1RL	complement component 1, r subcomponent-like	12	protein-coding	C1RL1|C1RLP|C1r-LP|CLSPa	MIM:608974|HGNC:HGNC:21265|Ensembl:ENSG00000139178|HPRD:07093|Vega:OTTHUMG00000168144
684	0.0214384	0.0348627	0.127045	0.396132	0.153528	1.18593	0.0458205	1.34427	0.0314202	1.4097	0.093296	1.24366	BST2	bone marrow stromal cell antigen 2	19	protein-coding	CD317|TETHERIN	MIM:600534|HGNC:HGNC:1119|Ensembl:ENSG00000130303|HPRD:02759|Vega:OTTHUMG00000165993
286749	0.714566	0.367205	0.0652582	0.0314848	0.145554	1.27348	0.0408441	-1.53265	0.0582056	-1.44705	0.0941878	1.3488	STON1-GTF2A1L	STON1-GTF2A1L readthrough	2	protein-coding	SALF	HGNC:HGNC:30651|Ensembl:ENSG00000068781|HPRD:18496|Vega:OTTHUMG00000152037
102724312	0.721819	0.37198	0.947698	0.031871	0.146139	-1.06073	0.0414843	1.10928	0.059166	1.09384	0.0946103	-1.0757	LOC102724312	uncharacterized LOC102724312	1	ncRNA	-	-
100534593	0.120967	0.0305706	0.807844	0.295295	0.162919	-1.24642	0.0360115	-1.54388	0.57663	1.07758	0.0947658	1.33475	STX16-NPEPL1	STX16-NPEPL1 readthrough (NMD candidate)	20	ncRNA	-	HGNC:HGNC:41993|Ensembl:ENSG00000254995|Vega:OTTHUMG00000167390
2328	0.566752	0.0381307	0.33661	0.0702699	0.615184	1.01616	0.0209954	1.13644	0.231432	1.04386	0.0955369	-1.07138	FMO3	flavin containing monooxygenase 3	1	protein-coding	FMOII|TMAU|dJ127D3.1	MIM:136132|HGNC:HGNC:3771|Ensembl:ENSG00000007933|HPRD:00633|Vega:OTTHUMG00000035505
101929413	0.253336	0.0661879	0.00159871	0.144117	0.584079	1.01126	0.0427512	1.06407	0.720845	1.00722	0.0970357	-1.04468	LOC101929413	uncharacterized LOC101929413	20	ncRNA	-	Ensembl:ENSG00000232900
259249	0.911822	0.104345	0.102137	0.0396667	0.462968	1.04585	0.0262275	-1.24494	0.0835509	-1.14626	0.0971625	1.13589	MRGPRX1	MAS-related GPR, member X1	11	protein-coding	GPCR|MGRG2|MRGX1|SNSR4	MIM:607227|HGNC:HGNC:17962|Ensembl:ENSG00000170255|HPRD:06246|Vega:OTTHUMG00000162655
51562	0.318564	0.430761	0.0173298	0.0201056	0.0830444	-1.0952	0.0310106	1.14628	0.027143	1.15451	0.0993288	-1.0874	MBIP	MAP3K12 binding inhibitory protein 1	14	protein-coding	-	MIM:609431|HGNC:HGNC:20427|Ensembl:ENSG00000151332|HPRD:14368|Vega:OTTHUMG00000140222
6147	0.00646998	0.256774	0.8198	0.0397462	0.235348	-1.12173	0.0407511	1.30759	0.00533869	1.75996	0.100429	1.1999	RPL23A	ribosomal protein L23a	17	protein-coding	L23A|MDA20	MIM:602326|HGNC:HGNC:10317|HPRD:15998
25812	0.220632	0.0630481	0.898583	0.17496	0.486283	-1.07877	0.0459308	-1.37086	0.882679	-1.01549	0.101047	1.25138	POM121L1P	POM121 transmembrane nucleoporin-like 1, pseudogene	22	pseudo	POM121L1	HGNC:HGNC:16439
5270	0.172086	0.0178317	0.702111	0.232553	0.105464	-1.14851	0.0216992	-1.30441	0.84857	1.01263	0.103297	1.15008	SERPINE2	serpin peptidase inhibitor, clade E (nexin, plasminogen activator inhibitor type 1), member 2	2	protein-coding	GDN|GDNPF|PI-7|PI7|PN-1|PN1|PNI	MIM:177010|HGNC:HGNC:8951|Ensembl:ENSG00000135919|HPRD:01510|Vega:OTTHUMG00000133163
101929420	0.917123	0.0786228	0.429599	0.0506932	0.728516	1.03134	0.0263478	-1.39303	0.119832	-1.19088	0.103309	1.2064	LOC101929420	uncharacterized LOC101929420	6	ncRNA	-	Ensembl:ENSG00000234647
100506217	0.467735	0.0583949	0.184433	0.0929309	0.723529	1.09779	0.0313204	2.50949	0.338774	1.31335	0.104212	-1.74054	LOC100506217	putative POM121-like protein 1-like	5	protein-coding	-	-
347442	0.717498	0.166186	0.704185	0.064448	0.514769	-1.12441	0.0453393	1.69416	0.179713	1.31977	0.104487	-1.44337	DCAF8L2	DDB1 and CUL4 associated factor 8-like 2	X	protein-coding	WDR42C	HGNC:HGNC:31811|Ensembl:ENSG00000189186
9708	0.436262	0.0208353	0.231642	0.0990901	0.232741	1.13466	0.0168855	1.5061	0.375738	1.09189	0.104528	-1.21565	PCDHGA8	protocadherin gamma subfamily A, 8	5	protein-coding	PCDH-GAMMA-A8	MIM:606295|HGNC:HGNC:8706|Ensembl:ENSG00000253767|HPRD:09385|Vega:OTTHUMG00000164053
101929184	0.575862	0.113057	0.0240619	0.0782426	0.790096	-1.02944	0.0415307	1.40798	0.251189	1.15194	0.104698	-1.25825	LINC01031	long intergenic non-protein coding RNA 1031	1	ncRNA	TCONS_00000361	HGNC:HGNC:49017|Ensembl:ENSG00000232077
58509	0.851901	0.124211	0.602296	0.0412923	0.419985	-1.03928	0.0293297	1.17635	0.0821436	1.11228	0.106214	-1.09914	CACTIN	cactin, spliceosome C complex subunit	19	protein-coding	C19orf29|NY-REN-24|fSAPc	HGNC:HGNC:29938|Ensembl:ENSG00000105298|Vega:OTTHUMG00000180808
84631	0.199655	0.0514058	0.356638	0.210016	0.351515	-1.05753	0.0440811	-1.1856	0.974414	1.00177	0.106573	1.12309	SLITRK2	SLIT and NTRK-like family, member 2	X	protein-coding	CXorf2|SLITL1	MIM:300561|HGNC:HGNC:13449|HPRD:06603
282566	0.324907	0.0345505	0.324017	0.132515	0.330937	-1.18962	0.0269505	-1.83867	0.578939	-1.09755	0.106786	1.40821	LINC00515	long intergenic non-protein coding RNA 515	21	ncRNA	C21orf71|PRED21	HGNC:HGNC:16019|Ensembl:ENSG00000260583
442721	0.460105	0.113674	0.0731319	0.0994049	0.924331	-1.00848	0.048059	1.30293	0.362624	1.09159	0.10829	-1.20372	LMOD2	leiomodin 2 (cardiac)	7	protein-coding	C-LMOD|CLMOD	MIM:608006|HGNC:HGNC:6648|Ensembl:ENSG00000170807|Vega:OTTHUMG00000157149
282966	0.905861	0.174159	0.160183	0.0447643	0.351952	-1.0588	0.0365516	1.20628	0.092122	1.13549	0.108642	-1.12481	C10orf53	chromosome 10 open reading frame 53	10	protein-coding	-	HGNC:HGNC:27421|HPRD:12579
4176	0.535982	0.132424	0.0266441	0.0303893	0.287546	-1.05022	0.0247451	1.17265	0.0480656	1.13071	0.110095	-1.08916	MCM7	minichromosome maintenance complex component 7	7	protein-coding	CDC47|MCM2|P1.1-MCM3|P1CDC47|P85MCM|PNAS146|PPP1R104	MIM:600592|HGNC:HGNC:6950|Ensembl:ENSG00000166508|HPRD:01154|Vega:OTTHUMG00000154671
6416	0.348953	0.0250829	0.0118107	0.023465	0.944855	-1.00651	0.00938568	1.67607	0.031838	1.3898	0.110791	-1.21383	MAP2K4	mitogen-activated protein kinase kinase 4	17	protein-coding	JNKK|JNKK1|MAPKK4|MEK4|MKK4|PRKMK4|SAPKK-1|SAPKK1|SEK1|SERK1|SKK1	MIM:601335|HGNC:HGNC:6844|Ensembl:ENSG00000065559|HPRD:03213|Vega:OTTHUMG00000178267
286094	0.475943	0.259985	0.0761327	0.028437	0.164264	1.03257	0.0321873	-1.06856	0.0428806	-1.06102	0.111223	1.03991	LINC01591	long intergenic non-protein coding RNA 1591	8	ncRNA	-	HGNC:HGNC:27819|Ensembl:ENSG00000254083
124626	0.148609	0.0322365	0.376645	0.31099	0.166359	-1.10613	0.0383848	-1.21674	0.646645	1.02854	0.112294	1.13139	ZPBP2	zona pellucida binding protein 2	17	protein-coding	ZPBPL	MIM:608499|HGNC:HGNC:20678|Ensembl:ENSG00000186075|HPRD:18365|Vega:OTTHUMG00000133022
10850	0.535634	0.0372837	0.00716225	0.0924026	0.47954	1.05918	0.0237568	1.35521	0.305414	1.09201	0.113101	-1.17169	CCL27	chemokine (C-C motif) ligand 27	9	protein-coding	ALP|CTACK|CTAK|ESKINE|ILC|PESKY|SCYA27	MIM:604833|HGNC:HGNC:10626|Ensembl:ENSG00000213927|HPRD:05321|Vega:OTTHUMG00000019834
199870	0.850962	0.168659	0.241124	0.0608275	0.483571	1.04422	0.0440142	-1.19949	0.149222	-1.11041	0.113148	1.12799	FAM76A	family with sequence similarity 76, member A	1	protein-coding	-	HGNC:HGNC:28530|Ensembl:ENSG00000009780|HPRD:14583|Vega:OTTHUMG00000003729
55366	0.364607	0.115533	0.126635	0.0251079	0.257306	-1.07196	0.0204694	1.25134	0.0342254	1.20249	0.115746	-1.11551	LGR4	leucine-rich repeat containing G protein-coupled receptor 4	11	protein-coding	BNMD17|GPR48	MIM:606666|HGNC:HGNC:13299|Ensembl:ENSG00000205213|HPRD:05978|Vega:OTTHUMG00000133508
23221	0.580136	0.10255	0.930654	0.0340418	0.399841	-1.07772	0.0236066	1.38587	0.0549682	1.26367	0.116676	-1.18194	RHOBTB2	Rho-related BTB domain containing 2	8	protein-coding	DBC2	MIM:607352|HGNC:HGNC:18756|Ensembl:ENSG00000008853|HPRD:06300|Vega:OTTHUMG00000097827
100190938	0.582772	0.38661	0.0132114	0.0341968	0.153018	-1.06508	0.0446069	1.1167	0.0553094	1.10637	0.116831	-1.07502	RAMP2-AS1	RAMP2 antisense RNA 1	17	ncRNA	-	HGNC:HGNC:44358|Ensembl:ENSG00000197291
317719	0.0208071	0.013736	0.199583	0.257648	0.0738298	1.23561	0.0185333	1.44205	0.0254324	1.38434	0.117546	1.18616	KLHL10	kelch-like family member 10	17	protein-coding	SPGF11	MIM:608778|HGNC:HGNC:18829|Ensembl:ENSG00000161594|HPRD:12296|Vega:OTTHUMG00000152510
101927640	0.394	0.0283798	0.891887	0.128304	0.272868	1.04402	0.0232982	1.1479	0.495941	1.02517	0.117702	-1.07252	LOC101927640	uncharacterized LOC101927640	6	ncRNA	-	-
245972	0.964554	0.1577	0.601279	0.0525154	0.443365	-1.05186	0.0386335	1.2247	0.11101	1.13722	0.118312	-1.13278	ATP6V0D2	ATPase, H+ transporting, lysosomal 38kDa, V0 subunit d2	8	protein-coding	ATP6D2|VMA6	HGNC:HGNC:18266|Ensembl:ENSG00000147614|HPRD:16522|Vega:OTTHUMG00000163637
122704	0.569733	0.045693	0.112603	0.0342481	0.795651	-1.01874	0.0158091	1.3839	0.0546822	1.22295	0.118772	-1.15281	MRPL52	mitochondrial ribosomal protein L52	14	protein-coding	-	MIM:611856|HGNC:HGNC:16655|Ensembl:ENSG00000172590|HPRD:14770|Vega:OTTHUMG00000028703
57501	0.224972	0.0204448	0.12528	0.224666	0.125812	-1.26499	0.0236788	-1.60923	0.999319	-1.0001	0.120054	1.27199	KIAA1257	KIAA1257	3	protein-coding	-	HGNC:HGNC:29231
1621	0.757935	0.106764	0.0953414	0.0738108	0.786905	-1.02546	0.0388518	1.34943	0.193469	1.1527	0.120982	-1.20048	DBH	dopamine beta-hydroxylase (dopamine beta-monooxygenase)	9	protein-coding	DBM	MIM:609312|HGNC:HGNC:2689|Ensembl:ENSG00000123454|HPRD:01963|Vega:OTTHUMG00000020878
100506660	0.199559	0.0383631	0.204047	0.259293	0.225414	-1.15312	0.0399239	-1.38571	0.869909	1.01682	0.121744	1.22193	DDX11-AS1	DDX11 antisense RNA 1	12	ncRNA	-	HGNC:HGNC:44176|Ensembl:ENSG00000245614
162540	0.54457	0.0615498	0.717591	0.0341158	0.616294	1.02692	0.018378	-1.25028	0.053176	-1.15944	0.121922	1.10738	SPPL2C	signal peptide peptidase like 2C	17	protein-coding	IMP5	MIM:608284|HGNC:HGNC:28902|Ensembl:ENSG00000185294|HPRD:07085|Vega:OTTHUMG00000178247
339260	0.890792	0.0647737	0.0315781	0.0520531	0.858741	-1.01674	0.0241239	1.43718	0.103176	1.2198	0.125618	-1.19793	LOC339260	uncharacterized LOC339260	17	ncRNA	-	-
857	0.230574	0.0449314	0.9968	0.235545	0.283278	-1.09553	0.042574	-1.26825	0.989362	1.00101	0.125737	1.15883	CAV1	caveolin 1, caveolae protein, 22kDa	7	protein-coding	BSCL3|CGL3|LCCNS|MSTP085|PPH3|VIP21	MIM:601047|HGNC:HGNC:1527|Ensembl:ENSG00000105974|HPRD:03028|Vega:OTTHUMG00000023413
998	0.0243628	0.0357881	0.145882	0.302295	0.188855	1.04701	0.0409008	1.09811	0.0307156	1.11038	0.126138	1.0587	CDC42	cell division cycle 42	1	protein-coding	CDC42Hs|G25K	MIM:116952|HGNC:HGNC:1736|Ensembl:ENSG00000070831|HPRD:00309|Vega:OTTHUMG00000002753
102467081	0.570559	0.0510564	0.129518	0.0373638	0.784977	1.02409	0.0175992	-1.46228	0.0586733	-1.26838	0.128956	1.18065	LOC102467081	uncharacterized LOC102467081	5	ncRNA	-	-
27159	0.996649	0.0704218	0.335465	0.0606976	0.906387	-1.00861	0.027563	1.30973	0.129076	1.1496	0.129874	-1.1491	CHIA	chitinase, acidic	1	protein-coding	AMCASE|CHIT2|TSA1902	MIM:606080|HGNC:HGNC:17432|Ensembl:ENSG00000134216|HPRD:09355|Vega:OTTHUMG00000011165
2301	0.333028	0.519009	0.0940812	0.0268552	0.0994905	-1.14197	0.0427973	1.21014	0.0345582	1.23067	0.131493	-1.12291	FOXE3	forkhead box E3	1	protein-coding	FKHL12|FREAC8	MIM:601094|HGNC:HGNC:3808|Ensembl:ENSG00000186790|HPRD:03058|Vega:OTTHUMG00000007954
471	0.01341	0.104335	0.00328869	0.100888	0.980865	-1.00092	0.0461347	1.1234	0.0126139	1.20945	0.131504	1.07561	ATIC	5-aminoimidazole-4-carboxamide ribonucleotide formyltransferase/IMP cyclohydrolase	2	protein-coding	AICAR|AICARFT|HEL-S-70p|IMPCHASE|PURH	MIM:601731|HGNC:HGNC:794|Ensembl:ENSG00000138363|HPRD:03434|Vega:OTTHUMG00000133023
153579	0.0119923	0.00613485	0.0405568	0.0806883	0.0544687	-1.03415	0.00666176	-1.07649	0.0106799	-1.06435	0.134729	-1.02249	BTNL9	butyrophilin-like 9	5	protein-coding	BTN3|BTN8|VDLS1900	HGNC:HGNC:24176|Ensembl:ENSG00000165810|HPRD:12550|Vega:OTTHUMG00000133152
116969	0.398876	0.0837196	0.267341	0.0317367	0.438809	-1.0357	0.0204777	1.19399	0.0427897	1.14284	0.139057	-1.08205	ART5	ADP-ribosyltransferase 5	11	protein-coding	ARTC5	MIM:610625|HGNC:HGNC:24049|Ensembl:ENSG00000167311|HPRD:12493|Vega:OTTHUMG00000011842
22795	0.402917	0.114981	0.018835	0.0326433	0.348112	1.05135	0.0242722	-1.20998	0.0439439	-1.1634	0.142129	1.09345	NID2	nidogen 2 (osteonidogen)	14	protein-coding	NID-2	MIM:605399|HGNC:HGNC:13389|Ensembl:ENSG00000087303|HPRD:05654|Vega:OTTHUMG00000140298
9783	0.673181	0.103748	0.899973	0.102059	0.990655	1.00076	0.0462949	-1.21675	0.278824	-1.08199	0.142403	1.12541	RIMS3	regulating synaptic membrane exocytosis 3	1	protein-coding	NIM3|RIM3	MIM:611600|HGNC:HGNC:21292|Ensembl:ENSG00000117016|HPRD:17976|Vega:OTTHUMG00000007453
102724596	0.044444	0.0183629	0.0516756	0.624749	0.0610113	1.21056	0.0343256	1.27275	0.0710614	1.19603	0.142553	1.13758	LOC102724596	uncharacterized LOC102724596	17	ncRNA	-	Ensembl:ENSG00000248714
83446	0.896882	0.0266603	0.283424	0.0797651	0.375827	-1.07063	0.0179416	-1.36477	0.17931	-1.12166	0.147084	1.13646	CCDC70	coiled-coil domain containing 70	13	protein-coding	-	HGNC:HGNC:25303|Ensembl:ENSG00000123171|HPRD:13158|Vega:OTTHUMG00000016950
100507642	0.324867	0.253037	0.60806	0.0294994	0.173992	1.18617	0.0326523	-1.43717	0.036673	-1.41425	0.147401	1.2054	LOC100507642	uncharacterized LOC100507642	7	ncRNA	-	-
26811	0.332169	0.527577	0.928152	0.0303323	0.111017	-1.52686	0.047595	1.84714	0.0378443	1.95933	0.149544	-1.43943	SNORD55	small nucleolar RNA, C/D box 55	1	snoRNA	RNU39|RNU55|SNORD39|U39|U55	HGNC:HGNC:10205|Ensembl:ENSG00000264294
654835	0.846619	0.0329818	0.831449	0.0870111	0.44287	1.25342	0.0213708	3.11084	0.202595	1.5164	0.150172	-1.63669	FAM138C	family with sequence similarity 138, member C	9	ncRNA	F379	HGNC:HGNC:32333|Ensembl:ENSG00000218839
100533182	0.879831	0.0135334	0.768148	0.0638888	0.19287	1.11623	0.0105188	1.45786	0.120951	1.1516	0.151336	-1.13413	SEC24B-AS1	SEC24B antisense RNA 1	4	ncRNA	1/2-SBSRNA4	HGNC:HGNC:44003|Ensembl:ENSG00000247950
407835	0.188789	0.426824	0.429604	0.0217371	0.0905177	-1.21747	0.0328677	1.35028	0.0229878	1.41087	0.151433	-1.16519	LOC407835	mitogen-activated protein kinase kinase 2 pseudogene	7	pseudo	-	-
56135	0.0927129	0.0467051	0.0210227	0.0142745	0.278452	1.10584	0.00950442	-1.57336	0.0127246	-1.50417	0.152068	1.1567	PCDHAC1	protocadherin alpha subfamily C, 1	5	protein-coding	PCDH-ALPHA-C1	MIM:606320|HGNC:HGNC:8676|Ensembl:ENSG00000248383|HPRD:07555|Vega:OTTHUMG00000129603
147949	0.265744	0.32098	0.00728784	0.0269857	0.135321	-1.06441	0.0341003	1.12074	0.0312822	1.1251	0.15303	-1.06029	ZNF583	zinc finger protein 583	19	protein-coding	-	HGNC:HGNC:26427|Ensembl:ENSG00000198440|HPRD:15860
7103	0.101821	0.229496	0.255891	0.0151774	0.0884959	1.12173	0.0191144	-1.23743	0.013791	-1.27136	0.153076	1.0918	TSPAN8	tetraspanin 8	12	protein-coding	CO-029|TM4SF3	MIM:600769|HGNC:HGNC:11855|Ensembl:ENSG00000127324|HPRD:02865|Vega:OTTHUMG00000169542
441932	0.944652	0.127347	0.0240243	0.0796716	0.739102	-1.01051	0.0448514	1.09989	0.170981	1.05265	0.153784	-1.05587	OR2W5	olfactory receptor, family 2, subfamily W, member 5 (gene/pseudogene)	1	protein-coding	OR2W5P|OST722	HGNC:HGNC:15424|HPRD:17715
54931	0.0146369	0.0695015	0.140677	0.0946884	0.816865	1.01995	0.035089	1.33205	0.0130568	1.5145	0.154529	1.15966	TRMT10C	tRNA methyltransferase 10C, mitochondrial RNase P subunit	3	protein-coding	HNYA|MRPP1|RG9MTD1	MIM:615423|HGNC:HGNC:26022|Ensembl:ENSG00000174173|HPRD:15240|Vega:OTTHUMG00000159114
378828	0.295983	0.0319046	0.374751	0.253834	0.188729	1.11491	0.0346137	1.26693	0.924487	1.00663	0.155398	-1.12887	LINC00317	long intergenic non-protein coding RNA 317	21	ncRNA	C21orf117|NCRNA00317|PRED89	HGNC:HGNC:23126|Ensembl:ENSG00000238265
100506281	0.307824	0.044032	0.975154	0.244787	0.270062	-1.13009	0.0427887	-1.35968	0.887664	-1.01402	0.155657	1.18652	LOC100506281	uncharacterized LOC100506281	16	ncRNA	-	-
127707	0.28892	0.155826	0.502326	0.0288866	0.239937	-1.0832	0.0257747	1.25319	0.0341814	1.22445	0.155714	-1.10862	KLHDC7A	kelch domain containing 7A	1	protein-coding	-	HGNC:HGNC:26791|Ensembl:ENSG00000179023|HPRD:08246|Vega:OTTHUMG00000002431
54606	0.828179	0.0989716	0.148311	0.0957285	0.980808	-1.00201	0.0433981	1.2962	0.223289	1.12507	0.158948	-1.15442	DDX56	DEAD (Asp-Glu-Ala-Asp) box helicase 56	7	protein-coding	DDX21|DDX26|NOH61	MIM:608023|HGNC:HGNC:18193|Ensembl:ENSG00000136271|HPRD:12154|Vega:OTTHUMG00000129211
83596	0.173229	0.560401	0.173943	0.0216859	0.0767472	-1.24854	0.037364	1.34878	0.0221161	1.44171	0.160272	-1.16806	BCL2L12	BCL2-like 12 (proline rich)	19	protein-coding	-	MIM:610837|HGNC:HGNC:13787|Ensembl:ENSG00000126453|HPRD:16543
5090	0.563464	0.23612	0.582997	0.0467298	0.294071	-1.1268	0.0438063	1.37161	0.0695099	1.29793	0.160567	-1.19077	PBX3	pre-B-cell leukemia homeobox 3	9	protein-coding	-	MIM:176312|HGNC:HGNC:8634|Ensembl:ENSG00000167081|HPRD:15938|Vega:OTTHUMG00000020684
53834	0.190507	0.271546	0.356983	0.0233261	0.128871	-1.14538	0.0283446	1.29655	0.0242758	1.31712	0.163085	-1.12749	FGFRL1	fibroblast growth factor receptor-like 1	4	protein-coding	FGFR5|FHFR	MIM:605830|HGNC:HGNC:3693|Ensembl:ENSG00000127418|HPRD:16163|Vega:OTTHUMG00000118998
148753	0.380646	0.0161555	0.150154	0.213448	0.0993763	-1.07198	0.0194615	-1.14463	0.723722	-1.0115	0.163303	1.05563	FAM163A	family with sequence similarity 163, member A	1	protein-coding	C1orf76|NDSP	MIM:611727|HGNC:HGNC:28274|Ensembl:ENSG00000143340|HPRD:14454|Vega:OTTHUMG00000035262
64118	0.369116	0.148699	0.278591	0.0356727	0.31331	-1.13115	0.0290825	1.49473	0.0450074	1.40298	0.164629	-1.20513	DUS1L	dihydrouridine synthase 1-like	17	protein-coding	DUS1|PP3111	HGNC:HGNC:30086|HPRD:17885
388333	0.631828	0.0415269	0.0775238	0.131985	0.402856	-1.05344	0.0303328	-1.23102	0.359998	-1.05945	0.164698	1.103	SPDYE4	speedy/RINGO cell cycle regulator family member E4	17	protein-coding	-	HGNC:HGNC:35463|Ensembl:ENSG00000183318|Vega:OTTHUMG00000178566
619554	0.887166	0.0650626	0.132486	0.0940053	0.78148	-1.03121	0.0336109	-1.45904	0.207165	-1.17641	0.166042	1.20271	MIR486-1	microRNA 486-1	8	ncRNA	MIR486|MIRN486|hsa-mir-486|hsa-mir-486-1|mir-486-1	HGNC:HGNC:32342|miRBase:MI0002470
643382	0.757009	0.0734264	0.92348	0.111608	0.760518	-1.01426	0.0396875	-1.15969	0.272745	-1.05848	0.166463	1.08022	TMEM253	transmembrane protein 253	14	protein-coding	C14orf176|C14orf95|NCRNA00220	HGNC:HGNC:32545|Ensembl:ENSG00000232070|Vega:OTTHUMG00000171361
101928222	0.131634	0.0620724	0.768056	0.019002	0.311054	1.099	0.0129144	-1.51256	0.0179283	-1.44362	0.16692	1.15148	LOC101928222	uncharacterized LOC101928222	2	ncRNA	-	-
795	0.353378	0.0330389	0.461005	0.238083	0.204699	1.10977	0.0344444	1.2689	0.808639	1.01719	0.167393	-1.12406	S100G	S100 calcium binding protein G	X	protein-coding	CABP|CABP1|CABP9K|CALB3	MIM:302020|HGNC:HGNC:1436|Ensembl:ENSG00000169906|HPRD:02360|Vega:OTTHUMG00000021194
10993	0.505947	0.0199935	0.194908	0.168836	0.148461	-1.15667	0.0206446	-1.40153	0.511068	-1.05753	0.168151	1.14578	SDS	serine dehydratase	12	protein-coding	SDH	MIM:182128|HGNC:HGNC:10691|Ensembl:ENSG00000135094|HPRD:01633|Vega:OTTHUMG00000169554
100126336	0.343816	0.0339339	0.857795	0.247335	0.205054	1.10629	0.0357472	1.25592	0.839784	1.01389	0.168653	-1.11971	MIR208B	microRNA 208b	14	ncRNA	MIRN208B|mir-208b	MIM:613613|HGNC:HGNC:33669|Ensembl:ENSG00000215991|miRBase:MI0005570
339059	0.368459	0.0568601	0.582712	0.231648	0.360623	-1.08208	0.0496573	-1.26351	0.776312	-1.02304	0.168953	1.14137	LOC339059	uncharacterized LOC339059	16	ncRNA	-	Ensembl:ENSG00000182376|HPRD:08282
55930	0.307997	0.086384	0.00842062	0.0325542	0.439326	1.03992	0.0211232	-1.21633	0.0384871	-1.16838	0.169145	1.0826	MYO5C	myosin VC	15	protein-coding	-	MIM:610022|HGNC:HGNC:7604|Ensembl:ENSG00000128833|HPRD:11380|Vega:OTTHUMG00000172630
152098	0.46014	0.300026	0.130933	0.0430658	0.228929	1.21188	0.046627	-1.51824	0.0582169	-1.46384	0.170868	1.25691	ZCWPW2	zinc finger, CW type with PWWP domain 2	3	protein-coding	ZCW2	HGNC:HGNC:23574|Ensembl:ENSG00000206559|Vega:OTTHUMG00000155705
146845	0.306368	0.0225943	0.0667794	0.285871	0.120483	1.11296	0.028306	1.21912	0.966029	1.0023	0.172136	-1.09287	CFAP52	cilia and flagella associated protein 52	17	protein-coding	WDR16|WDRPUH	MIM:609804|HGNC:HGNC:16053|Ensembl:ENSG00000166596|HPRD:14072|Vega:OTTHUMG00000150149
283860	0.410342	0.171424	0.0185246	0.0402636	0.319607	-1.06727	0.0337783	1.22579	0.0520477	1.1868	0.172964	-1.10233	LINC00304	long intergenic non-protein coding RNA 304	16	ncRNA	C16orf81|NCRNA00304	HGNC:HGNC:26713|Ensembl:ENSG00000180422|HPRD:08209
442444	0.74411	0.0783287	0.572548	0.0643771	0.879185	-1.01396	0.0302292	1.38489	0.107124	1.21041	0.174529	-1.16012	FAM47C	family with sequence similarity 47, member C	X	protein-coding	-	HGNC:HGNC:25301|Ensembl:ENSG00000198173|HPRD:18474|Vega:OTTHUMG00000024025
100313892	0.649074	0.181769	0.528599	0.0574864	0.434591	-1.161	0.0441054	1.74299	0.0892406	1.50915	0.175237	-1.34089	MIR761	microRNA 761	1	ncRNA	hsa-mir-761	HGNC:HGNC:37305|Ensembl:ENSG00000212076|miRBase:MI0003941
93183	0.0464714	0.0218227	0.00361034	0.478487	0.084892	1.07812	0.0347801	1.11525	0.0630465	1.08944	0.178889	1.05317	PIGM	phosphatidylinositol glycan anchor biosynthesis, class M	1	protein-coding	GPI-MT-I	MIM:610273|HGNC:HGNC:18858|Ensembl:ENSG00000143315|HPRD:15133|Vega:OTTHUMG00000024081
26658	0.0661623	0.0186963	0.0741951	0.741173	0.0560537	1.12914	0.0381424	1.15252	0.109165	1.09452	0.179272	1.07232	OR7C2	olfactory receptor, family 7, subfamily C, member 2	19	protein-coding	CIT-HSP-87M17|OR19-18|OR7C3	HGNC:HGNC:8374|Ensembl:ENSG00000127529|HPRD:15072|Vega:OTTHUMG00000183350
8910	0.621473	0.0568594	0.143288	0.151057	0.493166	1.07833	0.0397802	1.40233	0.404562	1.09831	0.179589	-1.18406	SGCE	sarcoglycan, epsilon	7	protein-coding	DYT11|ESG	MIM:604149|HGNC:HGNC:10808|Ensembl:ENSG00000127990|HPRD:04999|Vega:OTTHUMG00000022828
101927653	0.0155808	0.022652	0.021758	0.00502612	0.11563	1.04162	0.00363156	-1.1672	0.00311156	-1.1771	0.180075	1.03286	LOC101927653	uncharacterized LOC101927653	12	ncRNA	-	Ensembl:ENSG00000257259
100506388	0.807884	0.0761237	0.613292	0.0726432	0.971336	1.00186	0.0318855	-1.1991	0.125376	-1.10591	0.181228	1.08628	LOC100506388	uncharacterized LOC100506388	17	protein-coding	-	Ensembl:ENSG00000262061
[truncated: 23,182 more rows]
