# Supplementary material for: CD95-Mediated Calcium Signaling Promotes T Helper 17 Trafficking to Inflamed Organs in Lupus-Prone Mice
Source: Immunity. 2016 Jul 19;45(1):209–23. doi: 10.1016/j.immuni.2016.06.028 (PMC4961226; doi:10.1016/j.immuni.2016.06.028)
Supplement: Table S2. Transcriptomic Analysis — Relative n-fold change in the quantity of transcripts significantly (p ≤ 0.05) and differentially expressed in Th17 and Treg cells either unstimulated or stimulated with cl-CD95L (100 ng/mL). Data for each experimental group (n = 2 per condition) are shown. Related to Figure 2. [file mmc3.xlsx]

## Sheet: Sheet1
	Relative fold change
Gene symbol	Th17 stimulated vs. unstimulated	Treg stimulated vs. unstimulated
VPS37A	-1.2187	1.0262
DRP2	-1.10687	1.11192
EFCAB5	-1.12642	1.14751
COQ4	-1.04827	1.10438
ZNF320	1.61477	1.18599
PSMC2	1.15354	-1.05771
ARHGEF26-AS1	-1.07685	1.11781
OR10H2	-1.12673	1.11702
UNC45A	-1.14011	1.25001
EPAS1	1.08741	-1.34553
ANTXRLP1	-1.14168	1.08615
TMEM25	-1.24294	1.08011
ZNF593	-1.41109	1.32329
SERPINB4	-1.18064	1.56211
ABHD12B	1.09144	-1.07552
MAP3K9	-1.14526	1.24006
ZDHHC22	-1.27771	1.0938
CHD1L	-1.14274	1.13755
MDFIC	1.08706	-1.03476
TRIM34	1.45832	-1.546
LOC101928137	-1.1616	1.15176
PRSS41	-1.23148	1.25143
SNORD35A	-1.37603	1.14985
TMEM237	-1.29511	1.3264
TMCC1-AS1	1.28487	-1.15848
RPL27	-1.09928	1.0452
ZCCHC8	-1.10625	1.19871
FCRL5	-1.28279	1.24124
SSR2	-1.03722	1.02959
FMOD	1.05909	-1.20482
ACTA2	-1.31173	1.2085
LRRC8E	-1.22236	1.12693
LIPM	-1.25676	1.13371
HKDC1	-1.07502	-1.2326
WWOX	-1.26201	1.1755
TMEM87A	1.06298	-1.04883
ESRP1	-1.06348	1.19337
M1AP	-1.08421	1.2416
PPP1R3E	1.12114	-1.23311
PPIEL	1.45727	-1.67878
CSMD2	1.08532	-1.11359
SLC2A4RG	1.06634	1.16064
CASC4	-1.0574	1.15611
INGX	-1.45982	-1.16203
GPR35	1.25408	1.06576
SLC22A23	1.61737	-1.54163
KLK8	1.22631	-1.27387
RPL30	-1.06549	1.0249
C1orf127	-1.11039	1.13547
C10orf120	-1.13776	1.24363
FABP3	-1.19801	1.35184
CACNA1C	1.11104	-1.06552
RTF1	1.09766	-1.05759
SRD5A1	1.32915	2.31024
BAG4	-1.22314	1.0878
PKD2L2	-1.13438	1.18495
LOC100147773	-1.11951	1.2163
SH2D5	1.0991	-1.14987
TP53TG5	-1.12766	1.30732
POU1F1	-1.10557	1.13973
NEK11	1.13472	-1.12905
TMEM217	1.25413	-1.24333
TRMT2A	-1.32245	1.41185
INTS12	1.4251	-1.19657
SLC2A6	1.1417	-1.23887
CCDC115	1.24743	-1.24976
LY6G5B	1.13385	-1.1463
SPCS3	-1.11826	1.07262
DMRT1	1.2028	-1.14724
HAT1	1.08729	-1.07063
ILVBL	-1.12258	1.18317
SRCAP	-1.0353	-1.09103
LEFTY2	1.10244	-1.16611
SHOX	1.12646	-1.18587
NT5M	-1.15682	1.21646
OR52B6	-1.37374	-1.13402
NEFH	-1.43191	1.29372
TIMM50	-1.22016	1.11546
POFUT1	-1.47131	1.25275
AKR1E2	-1.19215	1.2851
TOR1AIP2	-1.14966	1.15281
PRKX	-1.15509	1.08747
TMEM185A	-1.51088	1.67266
SLC52A2	-1.34327	-1.1658
SNORD26	1.87475	1.21237
CST6	1.2842	-1.29235
LRRC25	1.15555	-1.12413
H6PD	1.32607	-1.2362
SYNPR-AS1	1.09846	-1.11393
CDC25C	-1.13046	1.16973
DEGS1	-1.1544	1.10171
METTL22	-1.20282	1.35427
USP33	1.05299	-1.07997
LSM2	-1.20621	1.25728
NAGPA-AS1	1.36308	-1.30974
SPATA16	-1.10578	1.17315
SIK2	-1.11015	1.09226
TESK1	1.14216	-1.11076
GDF7	1.2847	-1.24163
PDGFA	-1.1632	1.22555
APOL6	-1.17229	1.24684
CLPSL1	-1.52283	1.59385
CA5A	1.19717	-1.22226
SRP72	-1.14804	1.12069
PDZK1P1	1.53006	-1.31707
ING4	1.17924	1.07232
LOC151475	1.11323	-1.14249
ATL3	1.10334	-1.1102
INSL5	-1.11944	1.11316
SCARNA18	-1.25352	1.28597
SYT3	-1.29511	1.40158
SPRYD4	1.20739	-1.1953
C1orf131	-1.21725	1.23301
TTC25	1.17828	-1.15539
ALKBH4	-1.07622	1.10393
ATRN	-1.30582	1.27042
RPS6KA6	-1.05998	1.07829
BID	-1.19751	1.20292
DSN1	-1.28303	1.35944
ZNF784	1.22333	-1.22918
SNORD68	-1.27358	1.25698
HS2ST1	1.13012	-1.16941
OR4K2	1.30299	1.75232
CHCHD7	-1.14312	1.16837
CLIP1-AS1	-1.32616	1.41305
MCM8-AS1	-1.16863	1.18131
KLHL24	1.11751	-1.10213
PLAC4	-1.13376	1.14628
LRP3	1.32716	-1.32789
C2orf91	-1.07535	1.06961
SIX1	1.44105	1.14412
DPH7	1.11451	1.24272
DDX11L2	-1.11509	-1.34592
MMAA	1.46051	1.15721
GALNT2	1.12559	1.31587
OTUD5	-1.09547	-1.06426
FBXO36	1.32015	1.65663
LURAP1L	-1.13323	-1.29686
C5orf66-AS2	-1.28941	-1.11341
BCL2	-1.08503	-1.0531
ARHGAP5-AS1	1.31924	1.13897
C19orf18	-1.20012	-1.11286
ADGRA1	-1.15439	-1.07138
RNF148	-1.08177	-1.1859
TMEM210	-1.10993	-1.21879
RBCK1	-1.20302	-1.09486
ARHGEF1	1.18057	1.08836
SHCBP1L	1.24008	1.11491
IGLV1-36	-1.4841	-1.29077
USP32P2	-1.29373	-1.47477
HSPB8	-1.99048	-1.49988
HAND1	-1.12342	-1.18305
PCNT	1.14886	1.09722
ZCRB1	-1.07858	-1.12106
IVL	-1.26819	-1.14587
COPS8	1.10942	1.19805
MGC27345	1.15671	1.08599
LOC101929535	-1.5817	-1.34716
LOC102724601	1.46406	1.29181
GAP43	1.17197	1.10154
LOC105379199	1.24456	1.40182
WDR53	1.2846	1.20216
LCMT1	1.28844	1.19265
ZDBF2	1.24196	1.14491
PTGES	-1.25126	-1.15699
RAPGEFL1	-1.38324	-1.24881
CST9	-1.1839	-1.12207
SHISA8	1.13489	1.21189
ATP7A	1.10166	1.15869
CPNE3	1.1477	1.09696
IFT172	1.16901	1.23831
BLM	1.18573	1.28079
C11orf73	-1.2721	-1.17797
UBE2V1	-1.14878	-1.21568
KRTAP4-9	1.19343	1.13179
OR5D14	1.12948	1.18809
KIAA1841	1.4017	1.29562
WDR73	1.16109	1.22799
IRX2	1.19533	1.26302
HMCES	1.12237	1.1604
ELMO1-AS1	1.16908	1.22775
FBXW5	1.19286	1.23759
SLC30A3	-1.19013	-1.14602
OR6C1	-1.29203	-1.3965
CCT6P1	-1.12871	-1.17264
TPH1	1.2292	1.31369
CORO6	1.06195	1.07515
OR1E2	1.56246	1.77816
PIPOX	-1.34905	-1.2921
OR52B2	1.37861	1.45931
PCGF2	-1.22419	-1.19613
FRMD4B	-1.16392	-1.14172
ARL6IP5	-1.10182	-1.12815
KIAA0556	-1.15403	-1.12386
ADRB1	1.21126	1.22485
HEATR5B	1.08451	1.069
ARRDC3-AS1	1.23716	1.20817
XPR1	1.18221	1.20406
KRT15	-1.1246	-1.11097
TNFRSF25	1.10365	1.11299
OR7E91P	1.33727	1.30031
FAM110B	1.42099	1.47063
TINCR	1.26521	1.28952
FOXJ1	-1.16162	-1.15162
DCTN3	1.15639	1.16989
CYP27B1	-1.31417	-1.29011
ZDHHC12	-1.16082	-1.17618
DND1	1.2409	1.22655
MCM2	-1.15025	-1.16232
TRIM38	1.24168	1.22226
NDUFS6	1.11494	1.12303
PRPF18	1.05949	1.05506
CCDC34	1.23192	1.22054
KNDC1	-1.20552	-1.2185
PLEKHG5	-1.22472	-1.21315
MCOLN3	1.1003	1.09479
RNF175	1.70441	1.73551
ADAM5	1.10845	1.10604
GAS2L3	1.39535	1.40747
TSPAN6	-1.13706	-1.13916
SNORD114-28	1.07227	1.07043
CRYM-AS1	-1.15133	-1.15436
RNF113B	-1.17185	-1.16885
AXIN1	1.15534	1.1523
DEFB124	1.21256	1.21163
RGAG1	-1.25306	-1.25427
